# Supplementary material for: Difference analysis and characteristics of incompatibility group plasmid replicons in gram-negative bacteria with different antimicrobial phenotypes in Henan, China
Source: BMC Microbiol. 2024 Feb 19;24:64. doi: 10.1186/s12866-024-03212-9 (PMC10875880; doi:10.1186/s12866-024-03212-9)
Supplement: Supplementary file 3 — Supplementary Material 3: The information of plasmid IncR, IncFII, IncFIB, and IncX3 in PLSDB [file 12866_2024_3212_MOESM3_ESM.xlsx]

## Sheet: IncR
ACC_NUCCORE	plasmidfinder	Major Carbapenemase Genes	Host_BIOSAMPLE	IsolationSource_BIOSAMPLE	Length_NUCCORE	Location_BIOSAMPLE		taxon_name
CP073293.1	IncR_1, DQ449578, |IncFII(pHN7A8)_1, JN232517,	unmentioned		urine	139526	China: Chengdu, Sichuan		Klebsiella pneumoniae
CP073288.1	IncR_1, DQ449578, |IncFII(K)_1, CP000648, |IncFII(Yp)_1, CP000670,	blaKPC-2		sputum	133256	China: Chengdu, Sichuan		Klebsiella pneumoniae
LC521839.1	IncR_1, DQ449578, |IncFIB(pQil)_1, JN233705,	blaNDM-1	Homo sapiens		92204	Thailand:Sakon Nakhon		Klebsiella pneumoniae
MT809692.1	IncR_1, DQ449578, |IncFIA(HI1)_1, AF250878, |IncFII(K)_1, CP000648,	blaKPC-3	Homo sapiens		72483	Italy		Klebsiella pneumoniae
MT809698.1	IncR_1, DQ449578, |IncFIA(HI1)_1, AF250878, |IncFII(K)_1, CP000648,	blaKPC-3	Homo sapiens		72432	Italy		Klebsiella pneumoniae
LC613144.1	IncR_1, DQ449578, |IncFIB(pQil)_1, JN233705,	bLaNDM-1	Homo sapiens		100591	Thailand:Sakon Nakhon		Klebsiella pneumoniae
CP020054.1	IncR_1, DQ449578,	unmentioned			69729			Enterobacter cloacae complex sp.
CP043358.1	IncR_1, DQ449578, |IncFII(pHN7A8)_1, JN232517,	blaKPC-2	Homo sapiens		154719	China: Sichuan, Chengdu		Klebsiella pneumoniae subsp. pneumoniae
CP043355.1	IncR_1, DQ449578,	no	Homo sapiens		78836	China: Chengdu, Sichuan		Klebsiella pneumoniae
LR890744.1	IncR_1, DQ449578,	unmentioned			135361			Klebsiella pneumoniae
LR890322.1	IncR_1, DQ449578, |IncFII(pKP91)_1, CP000966,	unmentioned			89646			Klebsiella pneumoniae
LR890249.1	IncR_1, DQ449578, |IncFII(K)_1, CP000648,	unmentioned			183973			Klebsiella pneumoniae
AP022555.1	IncR_1, DQ449578, |IncFII(K)_1, CP000648,	unmentioned	Homo sapiens		70483	Japan:Tokyo		Klebsiella pneumoniae
AP022439.1	IncR_1, DQ449578, |IncFII(Y)_1, CP001049,	no			254388	Japan:Tokyo		Raoultella planticola
CP058068.1	IncR_1, DQ449578,	no		Pooled pig faecal samples collected from floor of farm	42871	United Kingdom		Escherichia coli
CP057379.1	IncR_1, DQ449578,	no		Pooled pig faecal samples collected from floor of farm	43019	United Kingdom		Escherichia coli
CP057369.1	IncR_1, DQ449578, |IncFIC(FII)_1, AP001918,	no		Pooled pig faecal samples collected from floor of farm	151320	United Kingdom		Escherichia coli
CP056443.1	IncR_1, DQ449578,	unmentioned		Wastewater influent sample	40891	United Kingdom		Enterobacter cloacae
CP056476.1	IncR_1, DQ449578,	unmentioned		Wastewater effluent sample	41771	United Kingdom		Enterobacter cloacae
AP021971.1	IncR_1, DQ449578,	no			39860	Japan:Tokyo		Raoultella ornithinolytica
MN543575.1	IncR_1, DQ449578, |IncFIB(pNDM-Mar)_1, JN420336,	no			327581			Klebsiella pneumoniae
CP052219.1	IncR_1, DQ449578,	no	Homo sapiens	blood	107637	South Korea: Jeonnam		Klebsiella pneumoniae
CP052366.1	IncR_1, DQ449578,	no	Homo sapiens	blood	71240	South Korea: Chungbuk		Klebsiella pneumoniae
CP052165.1	IncR_1, DQ449578, |IncFII(K)_1, CP000648,	no	Homo sapiens	blood	88437	South Korea: Busan		Klebsiella pneumoniae
CP052145.1	IncR_1, DQ449578, |IncFII(K)_1, CP000648,	no	Homo sapiens	blood	98367	South Korea: Busan		Klebsiella pneumoniae
CP052566.1	IncR_1, DQ449578, |IncFII(K)_1, CP000648,	no	Homo sapiens	blood	133205	South Korea: Seoul		Klebsiella pneumoniae
CP052554.1	IncR_1, DQ449578, |IncFIA(HI1)_1, AF250878,	no	Homo sapiens	blood	87818	South Korea: Seoul		Klebsiella pneumoniae
CP052547.1	IncR_1, DQ449578,	no	Homo sapiens	blood	67978	South Korea: Gyeonggi		Klebsiella pneumoniae
CP052479.1	IncR_1, DQ449578, |IncFIA(HI1)_1, AF250878,	no	Homo sapiens	blood	62715	South Korea: Gangwon		Klebsiella pneumoniae
CP052471.1	IncR_1, DQ449578, |IncFIA(HI1)_1, AF250878,	no	Homo sapiens	blood	89703	South Korea: Gangwon		Klebsiella pneumoniae
CP052496.1	IncR_1, DQ449578, |IncFII(K)_1, CP000648,	no	Homo sapiens	blood	100356	South Korea: Gyeonggi		Klebsiella pneumoniae
CP052437.1	IncR_1, DQ449578, |IncFII(K)_1, CP000648,	unmentioned	Homo sapiens	blood	67809	South Korea: Gangwon		Klebsiella pneumoniae
CP052376.1	IncR_1, DQ449578,	no	Homo sapiens	blood	71695	South Korea: Chungbuk		Klebsiella pneumoniae
CP052353.1	IncR_1, DQ449578, |IncFII(K)_1, CP000648,	unmentioned	Homo sapiens	blood	67810	South Korea: Chungbuk		Klebsiella pneumoniae
CP052410.1	IncR_1, DQ449578, |IncFIA(HI1)_1, AF250878,	no	Homo sapiens	blood	63010	South Korea: Gangwon		Klebsiella pneumoniae
CP052333.1	IncR_1, DQ449578,	no	Homo sapiens	blood	70182	South Korea: Chungbuk		Klebsiella pneumoniae
CP052205.1	IncR_1, DQ449578, |IncFII(K)_1, CP000648,	no	Homo sapiens	blood	109630	South Korea: Busan		Klebsiella pneumoniae
CP050286.1	IncR_1, DQ449578, |IncFII(pHN7A8)_1, JN232517,	no	Homo sapiens	blood	103455	China:Jiangxi,Nanchang		Klebsiella pneumoniae
CP043753.1	IncR_1, DQ449578,	no		Ground Beef	48263	USA:GA		Escherichia coli
CP043734.1	IncR_1, DQ449578, |IncX1_1, EU370913,	no		Pork Chops bone-in	101987	USA:TX		Escherichia coli
CP006657.1	IncR_1, DQ449578, |IncFIB(K)_1, JN233704, |IncFII(K)_1, CP000648,	blaKPC-2	Homo sapiens		317154			Klebsiella pneumoniae JM45
CP044371.1	IncR_1, DQ449578,	no	Homo sapiens		44135	Taiwan		Klebsiella pneumoniae
CP043758.1	IncR_1, DQ449578,	no		Pork Chops	33733	USA:GA		Escherichia coli
CP042971.1	IncR_1, DQ449578,	no			41491	Egypt		Escherichia coli
CP040177.1	IncR_1, DQ449578,	no	Homo sapiens		28566	China: Chongqin		Klebsiella pneumoniae
CP037444.1	IncR_1, DQ449578, |IncFII(pKP91)_1, CP000966,	unmentioned	Homo sapiens	blood	84279	Nigeria		Klebsiella sp. PO552
CP035182.1	IncR_1, DQ449578,	no	Homo sapiens	blood	79592	India		Klebsiella pneumoniae
CP009856.1	IncR_1, DQ449578, |IncFII(K)_1, CP000648,	unmentioned		sink drain	61419	USA		Enterobacter cloacae
CP034324.1	IncR_1, DQ449578, |IncFII(pHN7A8)_1, JN232517,	blaKPC-2		blood	159467	China		Klebsiella pneumoniae
CP014299.1	IncR_1, DQ449578,	no	Homo sapiens		39287			Klebsiella pneumoniae
CP019900.1	IncR_1, DQ449578, |IncN_1, AY046276,	unmentioned	Homo sapiens	blood	108910	Taiwan		Raoultella planticola
KX863570.1	IncR_1, DQ449578,	no			45943			uncultured bacterium
CP010575.1	IncR_1, DQ449578,	blaKPC-2	Homo sapiens	excreted bodily substance	72864	USA		Klebsiella pneumoniae
NZ_MN823985.1	IncR_1, DQ449578, |FII(pBK30683)_1, KF954760,	blaKPC-2			108662			Serratia marcescens
NZ_CP056510.1	IncR_1, DQ449578,	unmentioned		Wastewater influent sample	64447	United Kingdom		Citrobacter sp. RHBSTW-00446
NZ_CP056344.1	IncR_1, DQ449578,	unmentioned		Wastewater effluent sample	43272	United Kingdom		Citrobacter sp. RHBSTW-00696
NZ_CP056323.1	IncR_1, DQ449578,	unmentioned		Freshwater sample from downstream of wastewater treatment plant	65774	United Kingdom		Citrobacter sp. RHBSTW-00821
NZ_CP056286.1	IncR_1, DQ449578,	unmentioned		Wastewater effluent sample	64447	United Kingdom		Citrobacter sp. RHBSTW-00859
NZ_MT232812.1	IncR_1, DQ449578, |IncFII(pHN7A8)_1, JN232517,	blaKPC-2			130717			Klebsiella pneumoniae
NZ_MT108211.1	IncR_1, DQ449578, |IncFII(pHN7A8)_1, JN232517,	blaKPC-2			57875			Klebsiella pneumoniae
NZ_MN891686.1	IncR_1, DQ449578, |IncN_1, AY046276, |IncFII(pHN7A8)_1, JN232517,	blaKPC-2			118963			Klebsiella pneumoniae
NZ_MT108212.1	IncR_1, DQ449578,	blaKPC-2			108049			Klebsiella pneumoniae
NZ_MT108207.1	IncR_1, DQ449578, |IncFII(pHN7A8)_1, JN232517,	blaKPC-2			111536			Klebsiella pneumoniae
NZ_MT090958.1	IncR_1, DQ449578, |IncFII(pHN7A8)_1, JN232517,	no			182326			Klebsiella pneumoniae
NZ_MT108209.1	IncR_1, DQ449578, |IncFII(pHN7A8)_1, JN232517,	blaKPC-2			68255			Klebsiella pneumoniae
NZ_MN891674.1	IncR_1, DQ449578,	blaKPC-2			62620			Klebsiella pneumoniae
NZ_MN543572.1	IncR_1, DQ449578, |IncFIA(HI1)_1, AF250878,	no			70382			Klebsiella pneumoniae
NZ_MN543574.1	IncR_1, DQ449578,	no			43389			Klebsiella pneumoniae
NZ_MK312246.1	IncR_1, DQ449578, |IncFII(pHN7A8)_1, JN232517,	blaKPC-2			120581			Klebsiella pneumoniae
NZ_MK312244.1	IncR_1, DQ449578, |IncFII(pHN7A8)_1, JN232517,	blaKPC-2			118865			Klebsiella pneumoniae
NZ_MK312242.1	IncR_1, DQ449578, |IncFII(pHN7A8)_1, JN232517,	blaKPC-2			119209			Klebsiella pneumoniae
NZ_MK312247.1	IncR_1, DQ449578, |IncFII(pHN7A8)_1, JN232517,	blaKPC-2			118504			Klebsiella pneumoniae
NZ_MK648236.1	IncR_1, DQ449578,	no			49984			Klebsiella sp.
NZ_MK312248.1	IncR_1, DQ449578, |IncFII(pHN7A8)_1, JN232517,	blaKPC-2			120730			Klebsiella pneumoniae
NZ_MK312249.1	IncR_1, DQ449578, |IncFII(pHN7A8)_1, JN232517,	blaKPC-2			120198			Klebsiella pneumoniae
NZ_MK312245.1	IncR_1, DQ449578, |IncFII(pHN7A8)_1, JN232517,	blaKPC-2			119763			Klebsiella pneumoniae
NZ_MK312241.1	IncR_1, DQ449578, |IncFII(pHN7A8)_1, JN232517,	blaKPC-2			128445			Klebsiella pneumoniae
NZ_LC549808.1	IncR_1, DQ449578, |IncFIA(HI1)_1, AF250878,	no	Homo sapiens		124069	Viet Nam:Ho Chi Minh		Klebsiella pneumoniae
NZ_AP022352.1	IncR_1, DQ449578, |IncFIA(HI1)_1, AF250878,	blaIMP-6	Homo sapiens		75525	Japan:Osaka		Klebsiella pneumoniae
NZ_CP056841.1	IncR_1, DQ449578,	unmentioned		Wastewater influent sample	61353	United Kingdom		Citrobacter freundii
NZ_CP056193.1	IncR_1, DQ449578,	unmentioned		Freshwater sample from downstream of wastewater treatment plant	72044	United Kingdom		Klebsiella pneumoniae
NZ_CP056752.1	IncR_1, DQ449578,	unmentioned		Wastewater influent sample	58103	United Kingdom		Enterobacter hormaechei
NZ_CP056743.1	IncR_1, DQ449578,	unmentioned		Wastewater influent sample	58103	United Kingdom		Enterobacter hormaechei
NZ_CP056678.1	IncR_1, DQ449578,	unmentioned		Wastewater effluent sample	87741	United Kingdom		Enterobacter hormaechei
NZ_CP056757.1	IncR_1, DQ449578,	unmentioned		Freshwater sample from downstream of wastewater treatment plant	80766	United Kingdom		Enterobacter hormaechei
NZ_CP056730.1	IncR_1, DQ449578,	unmentioned		Wastewater influent sample	48470	United Kingdom		Enterobacter hormaechei
NZ_CP056131.1	IncR_1, DQ449578,	unmentioned		Freshwater sample from upstream of wastewater treatment plant	78977	United Kingdom		Enterobacter roggenkampii
NZ_CP056225.1	IncR_1, DQ449578,	unmentioned		Wastewater influent sample	69970	United Kingdom		Klebsiella pneumoniae
NZ_CP056434.1	IncR_1, DQ449578, |IncFII(pKP91)_1, CP000966,	unmentioned		Wastewater influent sample	137885	United Kingdom		Klebsiella pneumoniae
NZ_CP059309.1	IncR_1, DQ449578,	no	Homo sapiens		35866			Klebsiella pneumoniae
NZ_CP059314.1	IncR_1, DQ449578,	blaVIM-1	Homo sapiens		49681			Klebsiella pneumoniae
NZ_CP040835.1	IncR_1, DQ449578, |IncFII(pHN7A8)_1, JN232517,	blaKPC-2		sputum	167468	China		Klebsiella pneumoniae
NZ_CP078123.1	IncR_1, DQ449578, |IncFII(pHN7A8)_1, JN232517,	blaKPC-2	Homo sapiens	sputum	157394	China:Wuhan		Klebsiella pneumoniae
NZ_CP058173.1	IncR_1, DQ449578,	unmentioned		Wastewater effluent sample	62863	United Kingdom		Enterobacter hormaechei
NZ_CP033956.1	IncR_1, DQ449578, |IncFII(pHN7A8)_1, JN232517,	blaKPC-2	Homo sapiens	stool	133772	China:Zhejiang		Klebsiella pneumoniae
NZ_CP080359.1	IncR_1, DQ449578, |IncFII(K)_1, CP000648,	no	Homo sapiens	blood	136344	China:wuxi		Klebsiella pneumoniae
NZ_CP080350.1	IncR_1, DQ449578, |IncFIA(HI1)_1, AF250878,	no	Homo sapiens	sputum	51884	China:wuxi		Klebsiella pneumoniae
NZ_CP080299.1	IncR_1, DQ449578, |IncFII(pHN7A8)_1, JN232517,	blaKPC-2	Homo sapiens		128928	China:Hangzhou		Klebsiella pneumoniae
NZ_CP058119.1	IncR_1, DQ449578, |IncFIA(HI1)_1, AF250878, |IncFII(pKP91)_1, CP000966,	unmentioned		Freshwater sample from upstream of wastewater treatment plant	223875	United Kingdom		Klebsiella michiganensis
NZ_CP055414.1	IncR_1, DQ449578,	unmentioned		Wastewater effluent sample	129961	United Kingdom		Klebsiella grimontii
NZ_CP058178.1	IncR_1, DQ449578,	unmentioned		Freshwater sample from downstream of wastewater treatment plant	31308	United Kingdom		Enterobacter hormaechei
NZ_CP029721.1	IncR_1, DQ449578,	unmentioned			18990			Enterobacter cloacae complex sp.
NZ_CP026852.1	IncR_1, DQ449578,	unmentioned			41246			Enterobacter cloacae complex sp.
NZ_CP026720.1	IncR_1, DQ449578,	unmentioned			77822			Enterobacter cloacae complex sp.
NZ_CP080248.1	IncR_1, DQ449578, |IncFIA(HI1)_1, AF250878,	no		broth	93013	China:henan		Escherichia sp. TM-G17TGC
NZ_CP079937.1	IncR_1, DQ449578, |IncFIA(HI1)_1, AF250878,	no	duck		68610	China:henan		Enterobacter hormaechei
NZ_CP079657.1	IncR_1, DQ449578, |IncFII(pKP91)_1, CP000966,	no	Homo sapiens	urine	157028	India		Klebsiella pneumoniae subsp. pneumoniae
NZ_CP079619.1	IncR_1, DQ449578, |IncFII(pKP91)_1, CP000966,	no	Homo sapiens	Pus	157028	India		Klebsiella pneumoniae subsp. pneumoniae
NZ_CP049718.1	IncR_1, DQ449578,	no	Canis lupus familiaris	urine	55778	Switzerland: Bern		Klebsiella pneumoniae
NZ_CP049952.1	IncR_1, DQ449578,	no	Felis catus	urine	37432	Switzerland:Bern		Klebsiella pneumoniae
NZ_CP049955.1	IncR_1, DQ449578,	no	Felis catus	bile	54471	Switzerland:Bern		Klebsiella pneumoniae
NZ_CP049949.1	IncR_1, DQ449578,	no	Canis lupus familiaris	urine	43417	Switzerland:Bern		Klebsiella pneumoniae
NZ_CP079174.1	IncR_1, DQ449578, |IncFII(pKP91)_1, CP000966,	no	Homo sapiens	urine	157028	India		Klebsiella pneumoniae subsp. pneumoniae
NZ_CP079134.1	IncR_1, DQ449578,	no	Homo sapiens	urine	96887	India		Klebsiella pneumoniae subsp. pneumoniae
NZ_CP079123.1	IncR_1, DQ449578,	no	Homo sapiens	urine	96887	India		Klebsiella pneumoniae subsp. pneumoniae
NZ_MW363913.1	IncR_1, DQ449578, |IncFIB(pQil)_1, JN233705, |IncFII(pKP91)_1, CP000966,	blaNDM-1			176549			Klebsiella pneumoniae
NZ_MW363915.1	IncR_1, DQ449578,	no			56351			Klebsiella pneumoniae
NZ_MW363912.1	IncR_1, DQ449578,	no			70614			Klebsiella pneumoniae
NZ_CP046505.1	IncR_1, DQ449578,	unmentioned			66651			Citrobacter freundii
NZ_CP039961.1	IncR_1, DQ449578,	no		Nosocomial environment	54467	Switzerland: Bern		Klebsiella pneumoniae
NZ_CP039949.1	IncR_1, DQ449578,	no	dog	urine	56374	Switzerland: Bern		Klebsiella pneumoniae
NZ_CP039937.1	IncR_1, DQ449578,	no	dog	tracheal aspirate	54473	Switzerland: Bern		Klebsiella pneumoniae
NZ_CP039958.1	IncR_1, DQ449578,	no		Nosocomial environment	54469	Switzerland: Bern		Klebsiella pneumoniae
NZ_CP039943.1	IncR_1, DQ449578,	no	dog	urine	54473	Switzerland: Bern		Klebsiella pneumoniae
NZ_CP039940.1	IncR_1, DQ449578,	no	dog	tracheal aspirate	54444	Switzerland: Bern		Klebsiella pneumoniae
NZ_CP039946.1	IncR_1, DQ449578,	no	cat	pus	54251	Switzerland: Bern		Klebsiella pneumoniae
NZ_CP056781.1	IncR_1, DQ449578,	unmentioned			59059			Enterobacter cloacae
NZ_KY486279.1	IncR_1, DQ449578,	no			43257			Salmonella sp.
NZ_LC155908.1	IncR_1, DQ449578,	no			38744			Klebsiella pneumoniae
NZ_CP077777.1	IncR_1, DQ449578, |IncFII(pHN7A8)_1, JN232517,	blaKPC-2	Homo sapiens		140828			Klebsiella pneumoniae
NZ_CP039605.1	IncR_1, DQ449578,	no	Homo sapiens		38556	Canada: ON		Salmonella enterica subsp. enterica serovar 1,4,[5],12:i:-
NZ_CP040697.1	IncR_1, DQ449578, |IncFIA(HI1)_1, AF250878,	no	Rabbit		53964	China:Wenzhou		Citrobacter freundii
NZ_CP040731.1	IncR_1, DQ449578,	no	Homo sapiens	rectal swab	56271	United Kingdom		Klebsiella pneumoniae
NZ_CP040730.1	IncR_1, DQ449578,	no	Homo sapiens	rectal swab	79244	United Kingdom		Klebsiella pneumoniae
NZ_CP040547.1	IncR_1, DQ449578, |IncFII(pHN7A8)_1, JN232517,	blaKPC-2	Homo sapiens		177587	China		Klebsiella pneumoniae
NZ_CP040541.1	IncR_1, DQ449578, |IncFII(pHN7A8)_1, JN232517,	blaKPC-2	Homo sapiens		177585	China		Klebsiella pneumoniae
NZ_CP054782.1	IncR_1, DQ449578, |IncFII(pHN7A8)_1, JN232517,	blaKPC-2	Homo sapiens	sputum	133771	China: Hunan		Klebsiella pneumoniae
NZ_CP054764.1	IncR_1, DQ449578, |IncFII(pHN7A8)_1, JN232517,	blaKPC-2	Homo sapiens	sputum	133772	China: Hunan		Klebsiella pneumoniae
NZ_CP054728.1	IncR_1, DQ449578, |IncFII(pHN7A8)_1, JN232517,	blaKPC-2	Homo sapiens	sputum	133772	China: Hunan		Klebsiella pneumoniae
NZ_CP054722.1	IncR_1, DQ449578, |IncFII(pHN7A8)_1, JN232517,	blaKPC-2		telephone of Nurse station	133772	China: Hunan		Klebsiella pneumoniae
NZ_CP054734.1	IncR_1, DQ449578, |IncFII(pHN7A8)_1, JN232517,	blaKPC-2	Homo sapiens	sputum	123177	China: Hunan		Klebsiella pneumoniae
NZ_MN268581.1	IncR_1, DQ449578,	blaKPC-2			60195			Klebsiella pneumoniae
NZ_MK167989.1	IncR_1, DQ449578, |IncFII(K)_1, CP000648,	no			153201			Klebsiella pneumoniae
NZ_MK773538.1	IncR_1, DQ449578,	unmentioned			30583			Klebsiella pneumoniae
NZ_MK433206.1	IncR_1, DQ449578, |IncN_1, AY046276,	no			112375			Klebsiella pneumoniae
NZ_MK167987.1	IncR_1, DQ449578, |IncFII(K)_1, CP000648,	no			156088			Klebsiella pneumoniae
NZ_MK104259.1	IncR_1, DQ449578, |IncFII(K)_1, CP000648,	no			131404			Klebsiella pneumoniae
NZ_MK036887.1	IncR_1, DQ449578, |IncFII(K)_1, CP000648,	blaKPC-2			92930			Klebsiella pneumoniae
NZ_MH477636.1	IncR_1, DQ449578, |IncN_1, AY046276,	blaKPC-2			163588			Klebsiella pneumoniae
NZ_MK036885.1	IncR_1, DQ449578,	no			61463			Leclercia adecarboxylata
NZ_MK079573.1	IncR_1, DQ449578,	no			42871			Klebsiella pneumoniae
NZ_MH255827.1	IncR_1, DQ449578,	blaKPC-2			113941			Klebsiella pneumoniae subsp. pneumoniae
NZ_MH919378.1	IncR_1, DQ449578, |IncP6_1, JF785550,	blaKPC-2			62673			Citrobacter braakii
NZ_MH477637.1	IncR_1, DQ449578, |IncFIA(HI1)_1, AF250878,	no			67510			Citrobacter freundii
NZ_MG764554.1	IncR_1, DQ449578,	no			86461			Enterobacter cloacae
NZ_MG557997.1	IncR_1, DQ449578,	blaKPC-2			46826			Citrobacter freundii
NZ_MG557995.1	IncR_1, DQ449578,	blaKPC-2			46826			Citrobacter freundii
NZ_MG557994.1	IncR_1, DQ449578,	blaKPC-2			46826			Citrobacter freundii
NZ_MG557996.1	IncR_1, DQ449578,	blaKPC-2			46826			Citrobacter freundii
NZ_MF497780.1	IncR_1, DQ449578,	blaKPC-2			46826			Citrobacter freundii
NZ_MF497781.1	IncR_1, DQ449578,	blaKPC-2			81348			Citrobacter freundii
NZ_MF510424.1	IncR_1, DQ449578,	no			60299			Klebsiella pneumoniae
NZ_KY689238.1	IncR_1, DQ449578,	blaKPC-2			85874			Klebsiella pneumoniae
NZ_KY751926.1	IncR_1, DQ449578, |IncFII_1, AY458016,	no			110970			Klebsiella pneumoniae
NZ_KY296104.1	IncR_1, DQ449578,	blaKPC-2			39367			Enterobacter cloacae
NZ_KX443408.1	IncR_1, DQ449578,	no			89790			Klebsiella pneumoniae
NZ_KU665641.1	IncR_1, DQ449578,	blaVIM-1			53618			Klebsiella pneumoniae
NZ_KT225462.1	IncR_1, DQ449578,	no			50182			Klebsiella pneumoniae
NZ_KP893385.1	IncR_1, DQ449578, |IncFII(pHN7A8)_1, JN232517,	blaKPC-2			136848			Klebsiella pneumoniae subsp. pneumoniae
NZ_CP076554.1	IncR_1, DQ449578, |IncFII(pHN7A8)_1, JN232517,	no		urine	123686			Klebsiella pneumoniae
NZ_CP023978.1	IncR_1, DQ449578, |IncFIB(K)(pCAV1099-114)_1, CP011596,	unmentioned	Homo sapiens	sputum	213341	China:Beijing		Klebsiella variicola
NZ_CP017989.1	IncR_1, DQ449578,	no	Homo sapiens	anal swab	61011	Germany: Goettingen		Klebsiella pneumoniae
NZ_CP018705.1	IncR_1, DQ449578,	no	Homo sapiens	abdominal drainage fluid	61010	Germany: Goettingen		Klebsiella pneumoniae
NZ_CP018724.1	IncR_1, DQ449578,	no	Homo sapiens	anal swab	61012	Germany: Goettingen		Klebsiella pneumoniae
NZ_CP018718.1	IncR_1, DQ449578,	no	Homo sapiens	abdominal drainage fluid	61010	Germany: Goettingen		Klebsiella pneumoniae
NZ_CP018691.1	IncR_1, DQ449578,	no	Homo sapiens	tracheal secretion	61007	Germany: Goettingen		Klebsiella pneumoniae
NZ_CP018699.1	IncR_1, DQ449578,	no	Homo sapiens	abdominal drain fluid	61010	Germany: Goettingen		Klebsiella pneumoniae
NZ_CP014124.1	IncR_1, DQ449578,	unmentioned	Homo sapiens	urine	38302	USA:DC		Klebsiella pneumoniae
NZ_CP023942.1	IncR_1, DQ449578, |IncFII(pHN7A8)_1, JN232517,	blaKPC-2	Homo sapiens	wound	187926	Canada:BC		Klebsiella pneumoniae
NZ_CP018451.1	IncR_1, DQ449578, |IncFIA(HI1)_1, AF250878,	no	Homo sapiens	urine sample	90684	Germany: Goettingen		Klebsiella pneumoniae
NZ_CP018365.1	IncR_1, DQ449578, |IncFIB(K)_1, JN233704, |IncFII(K)_1, CP000648,	no	Homo sapiens	urine	260772	Germany: Goettingen		Klebsiella pneumoniae
NZ_CP069051.1	IncR_1, DQ449578,	no	Homo sapiens	blood	47426	Colombia: Bogota		Klebsiella pneumoniae
NZ_MW245021.1	IncR_1, DQ449578,	blaKPC-2			85594			Klebsiella pneumoniae
NZ_CP063522.1	IncR_1, DQ449578,	no	Homo sapiens	rectal swab	56996	Laos		Escherichia coli
NZ_CP076012.1	IncR_1, DQ449578,	no	Homo sapiens	Pus	49065	India		Klebsiella pneumoniae subsp. pneumoniae
NZ_CP070587.1	IncR_1, DQ449578,	blaKPC-3	Homo sapiens	stool	88947	Czech Republic: Hradec Krlov		Escherichia coli
NZ_MW390549.1	IncR_1, DQ449578,	no			49552			Escherichia coli
NZ_MW390552.1	IncR_1, DQ449578,	no			49552			Escherichia coli
NZ_CP070104.1	IncR_1, DQ449578,	no	Homo sapiens		40637	USA:WA		Escherichia coli
NZ_CP069708.1	IncR_1, DQ449578, |IncX1_1, EU370913,	no	pig	liver	77243	China:Henan		Escherichia coli
NZ_CP069711.1	IncR_1, DQ449578, |IncX1_1, EU370913,	no	pig	liver	120379	China:Henan		Escherichia coli
NZ_CP048012.1	IncR_1, DQ449578, |IncFII_1, AY458016,	blaNDM-5	Homo sapiens	Rectal swab of patient hospitalized for an unrelated disease	93625	Spain: Barcelona		Escherichia coli
NZ_LR890610.1	IncR_1, DQ449578,	unmentioned			36700			Escherichia coli
NZ_MT180433.1	IncR_1, DQ449578,	unmentioned			85711			Escherichia coli
NZ_CP053739.1	IncR_1, DQ449578,	no	pig	slaughterhouse	47220	China: Sichuan		Escherichia coli
NZ_MW598248.1	IncR_1, DQ449578, |IncFII(pHN7A8)_1, JN232517,	blaKPC-2			182593			Klebsiella pneumoniae
NZ_MW598237.1	IncR_1, DQ449578, |IncFII(pHN7A8)_1, JN232517,	blaKPC-2			177591			Klebsiella pneumoniae
NZ_CP075550.1	IncR_1, DQ449578,	no		carcass	78533	China: Nantong, jiangsu province		Klebsiella pneumoniae
NZ_CP075454.1	IncR_1, DQ449578,	no		a feces sample of swine origin	78533	China: Nantong, jiangsu province		Klebsiella pneumoniae
NZ_MG780294.1	IncR_1, DQ449578,	no			53148			Escherichia coli
NZ_MG878866.1	IncR_1, DQ449578, |IncFII_1, AY458016, |IncN_1, AY046276,	blaNDM-1			130755			Escherichia coli
NZ_MG557999.1	IncR_1, DQ449578,	blaKPC-2			81348			Escherichia coli
NZ_MG825381.1	IncR_1, DQ449578, |IncX1_1, EU370913, |IncN_1, AY046276,	blaNDM-1			96688			Escherichia coli
NZ_KT845955.1	IncR_1, DQ449578, |IncFII(pSE11)_1, AP009242, |repUS18_4_rep(pSA8589), KC561137,	no			108837			Escherichia coli
NZ_CP045280.1	IncR_1, DQ449578,	unmentioned	Homo sapiens		37385	Lebanon		Escherichia coli
NZ_CP041114.1	IncR_1, DQ449578, |IncX1_1, EU370913,	no	Swine		58983	Thailand: Nakhon Pathom		Escherichia coli
NZ_CP038458.1	IncR_1, DQ449578, |IncX3_1, JN247852,	blaNDM-5	Homosapiens		28640	Japan: Tokyo		Escherichia coli
NZ_CP038858.1	IncR_1, DQ449578,	unmentioned	pig	feces	131158	United Kingdom: Yorkshire and the Humber		Escherichia coli
NC_024960.1	IncR_1, DQ449578,	no			67973			Escherichia coli
NZ_CP075287.1	IncR_1, DQ449578,	no		a feces sample of swine origin	84019	China: Yangzhou, jiangsu province		Klebsiella pneumoniae
NZ_LT985249.1	IncR_1, DQ449578, |IncC_1, JN157804,	no			216620			Escherichia coli
NZ_LT985322.1	IncR_1, DQ449578,	no			40984			Escherichia coli
NZ_CP031295.1	IncR_1, DQ449578, |IncFIC(FII)_1, AP001918, |IncFIB(AP001918)_1, AP001918,	no	Homo sapiens	blood	245305	Viet Nam: Ho Chi Minh city		Escherichia coli
NZ_CP032988.1	IncR_1, DQ449578, |IncX1_1, EU370913,	no	egret	Bird (Egret) feces BE2	84688	China: Chengdu		Escherichia coli
NZ_CP030294.1	IncR_1, DQ449578, |IncN_1, AY046276,	blaKPC-2	Homo sapiens	Physical	164198	China: Ningbo		Klebsiella pneumoniae
NZ_CP026203.1	IncR_1, DQ449578,	unmentioned			35036	USA		Escherichia coli
NZ_CP024857.1	IncR_1, DQ449578,	no			76680			Escherichia coli
NZ_CP019017.1	IncR_1, DQ449578,	blaKPC-2	Homo sapiens		73464	Argentina: Buenos Aires		Escherichia coli
NZ_CP010174.1	IncR_1, DQ449578, |IncFII_1, AY458016,	no			106274			Escherichia coli
NZ_MT648513.1	IncR_1, DQ449578, |IncFII(pHN7A8)_1, JN232517,	blaKPC-2			129869			Klebsiella pneumoniae
NZ_CP018105.1	IncR_1, DQ449578, |IncFIA(HI1)_1, AF250878,	no	Homo sapiens	clinical	67946	Germany		Escherichia coli
NZ_CP050364.1	IncR_1, DQ449578,	no	Homo sapiens	Rectal swab	119981	Czech Republic: Prague		Klebsiella pneumoniae
NZ_CP055296.1	IncR_1, DQ449578, |IncFII(pHN7A8)_1, JN232517,	blaKPC-2	Homo sapiens	sputum	133766	China: Hangzhou		Klebsiella pneumoniae
NZ_CP071072.1	IncR_1, DQ449578,	no	Homo sapiens	outer malleolus	44104	Switzerland		Citrobacter sedlakii
NZ_CP073659.1	IncR_1, DQ449578,	unmentioned	Homo sapiens	blood	70448	China: Anhui		Klebsiella quasipneumoniae
NZ_CP065952.1	IncR_1, DQ449578, |IncFII(pHN7A8)_1, JN232517,	blaKPC-2	Homo sapiens		100684	Taiwan		Klebsiella pneumoniae
NZ_CP073303.1	IncR_1, DQ449578, |IncFII(pHN7A8)_1, JN232517,	blaKPC-2	Homo sapiens		125619	China		Klebsiella pneumoniae
NZ_MT269848.1	IncR_1, DQ449578, |IncFII(pHN7A8)_1, JN232517,	blaKPC-2			135737			Klebsiella pneumoniae
NZ_MT269833.1	IncR_1, DQ449578, |IncFII(pHN7A8)_1, JN232517,	blaKPC-2			168038			Klebsiella pneumoniae
NZ_MT269839.1	IncR_1, DQ449578,	blaKPC-2			108052			Klebsiella pneumoniae
NZ_MT269829.1	IncR_1, DQ449578,	blaKPC-2			108052			Klebsiella pneumoniae
NZ_MT269836.1	IncR_1, DQ449578, |ColRNAI_1, DQ298019,	blaKPC-2			114712			Klebsiella pneumoniae
NZ_MT269825.1	IncR_1, DQ449578, |IncFII(pHN7A8)_1, JN232517,	blaKPC-2			163239			Klebsiella pneumoniae
NZ_MT269832.1	IncR_1, DQ449578, |IncFII(pHN7A8)_1, JN232517,	blaKPC-2			165819			Klebsiella pneumoniae
NZ_MT269828.1	IncR_1, DQ449578, |IncFII(pHN7A8)_1, JN232517,	blaKPC-2			149027			Klebsiella pneumoniae
NZ_MT269822.1	IncR_1, DQ449578, |IncFII(pHN7A8)_1, JN232517,	blaKPC-2			170701			Klebsiella pneumoniae
NZ_MT269840.1	IncR_1, DQ449578, |IncFII(pHN7A8)_1, JN232517,	blaKPC-2			166373			Klebsiella pneumoniae
NZ_MT269830.1	IncR_1, DQ449578, |IncFII(pHN7A8)_1, JN232517,	blaKPC-2			139571			Klebsiella pneumoniae
NZ_CP072998.1	IncR_1, DQ449578, |IncFII(pHN7A8)_1, JN232517,	no	Homo sapiens		163348	China:Zhejiang		Klebsiella pneumoniae
NZ_CP072465.1	IncR_1, DQ449578, |IncFII(pHN7A8)_1, JN232517,	blaKPC-2	Homo sapiens	urine	119109	China: Tianjin		Klebsiella pneumoniae
NZ_CP072498.1	IncR_1, DQ449578,	no	Homo sapiens	sputum	55508	China:Zhanjiang		Klebsiella pneumoniae
NZ_CP025213.1	IncR_1, DQ449578,	unmentioned	Homo sapiens	blie	103957	China: Hangzhou		Klebsiella pneumoniae
NZ_CP039328.1	IncR_1, DQ449578,	unmentioned		Treated sewage effluent	125137	United Kingdom: Cholsey Sewage Treatment Works		Citrobacter portucalensis
NZ_CP037964.1	IncR_1, DQ449578, |IncFII(K)_1, CP000648, |IncQ1_1, M28829, |IncFII(pHN7A8)_1, JN232517,	no	Homo sapiens		131811	China: Sichuan		Klebsiella pneumoniae
NZ_CP048698.1	IncR_1, DQ449578,	blaVIM-1		surface water	96194	Canada:Ontario		Enterobacter hormaechei
NZ_CP047745.1	IncR_1, DQ449578,	blaVIM-1		urine	37460	Canada:Ontario		Enterobacter hormaechei
NZ_CP049023.1	IncR_1, DQ449578,	blaVIM-1		surface water	83090	Canada:Ontario		Enterobacter hormaechei
NZ_CP047732.1	IncR_1, DQ449578,	blaVIM-1		Rectal	33171	Canada:Ontario		Enterobacter hormaechei
NZ_CP047760.1	IncR_1, DQ449578,	blaVIM-1		urine	37703	Canada:Ontario		Enterobacter hormaechei
NZ_CP030345.1	IncR_1, DQ449578, |IncFII(Yp)_1, CP000670,	blaNDM-1			152715			Enterobacter hormaechei
NZ_CP047738.1	IncR_1, DQ449578,	blaVIM-1		urine	37715	Canada:Ontario		Enterobacter hormaechei
NZ_CP047717.1	IncR_1, DQ449578,	blaVIM-1		Sewage water	33171	Canada:Ontario		Enterobacter hormaechei
NZ_CP071387.1	IncR_1, DQ449578, |IncFIA(HI1)_1, AF250878,	no		blood	68574	China		Klebsiella pneumoniae
NZ_CP068905.1	IncR_1, DQ449578,	blaOXA-48	Homo sapiens		56522	Netherlands		Klebsiella pneumoniae
NZ_CP036372.1	IncR_1, DQ449578, |IncFII(pHN7A8)_1, JN232517,	blaKPC-2	Homo sapiens		172770	China: Sichuan, Chengdu		Klebsiella pneumoniae
NZ_CP036367.1	IncR_1, DQ449578,	blaKPC-2	Homo sapiens		55373	China: Chengdu, Sichuan		Klebsiella pneumoniae
NZ_CP018711.1	IncR_1, DQ449578,	no	Homo sapiens	nasal swab	61009	Germany: Goettingen		Klebsiella pneumoniae
NZ_CP011571.1	IncR_1, DQ449578,	blaKPC-2	Homo sapiens	Urine/Genitourinary	90452	USA:Virginia		Enterobacter hormaechei
NZ_CP011580.1	IncR_1, DQ449578,	blaKPC-2	Homo sapiens	respiratory	90452	USA:Virginia		Enterobacter hormaechei
NZ_CP011649.1	IncR_1, DQ449578,	blaKPC-2	Homo sapiens	Perirectal	90452	USA:Virginia		Enterobacter hormaechei
NZ_CP011583.1	IncR_1, DQ449578,	no	Homo sapiens	Perirectal	85187	USA:Virginia		Enterobacter hormaechei
NZ_CP006801.1	IncR_1, DQ449578, |IncFIA(HI1)_1, AF250878,	no			70814			Klebsiella pneumoniae subsp. pneumoniae PittNDM01
NZ_CP009116.1	IncR_1, DQ449578, |IncFIA(HI1)_1, AF250878,	no	Homo sapiens	clinical urine culture	94760	USA: HHS Region 5		Klebsiella pneumoniae
NZ_CP064111.1	IncR_1, DQ449578,	no	Homo sapiens		37970	China: Beijing		Klebsiella oxytoca
NZ_CP061963.1	IncR_1, DQ449578,	no	Homo sapiens	urine	62234	China: Jinan		Klebsiella pneumoniae
NZ_CP061960.1	IncR_1, DQ449578, |IncFII(pHN7A8)_1, JN232517,	blaKPC-2	Homo sapiens	sputum	144349	China: Beijing		Klebsiella pneumoniae
NZ_CP061958.1	IncR_1, DQ449578, |IncL_1, JN626286,	blaOXA-48	Homo sapiens	sputum	109135	China: Beijing		Klebsiella pneumoniae
NZ_CP061955.1	IncR_1, DQ449578,	no	Homo sapiens	urine	44557	China: Beijing		Klebsiella pneumoniae
NZ_CP061950.1	IncR_1, DQ449578,	no	Homo sapiens	blood	35664	China: Beijing		Klebsiella pneumoniae
NZ_MT875328.1	IncR_1, DQ449578, |IncFII(pHN7A8)_1, JN232517,	blaKPC-2			148760			Klebsiella pneumoniae
NZ_CP045264.1	IncR_1, DQ449578, |IncFII(pHN7A8)_1, JN232517,	blaKPC-2	Homo sapiens	blood	129252	China		Klebsiella pneumoniae
NZ_CP034322.1	IncR_1, DQ449578, |IncFII(K)_1, CP000648,	no	Homo sapiens	feces	150094	Tanzania: Dar es Salaam		Klebsiella pneumoniae
NZ_CP026152.1	IncR_1, DQ449578, |IncFII(pHN7A8)_1, JN232517,	blaKPC-2	Homo sapiens	blood	83260	China: Fujian Province		Klebsiella pneumoniae
NZ_CP026133.1	IncR_1, DQ449578, |IncFII(pHN7A8)_1, JN232517,	blaKPC-2	Homo sapiens	sputum	105124	China: Fujian Province		Klebsiella pneumoniae
NZ_CP047338.1	IncR_1, DQ449578,	no		a feces sample of chicken origin	50845	China: Sichuan province		Klebsiella pneumoniae
NZ_CP033404.1	IncR_1, DQ449578, |IncFII(pHN7A8)_1, JN232517,	blaKPC-2	Homo sapiens		154986	China: Chengdu, Sichuan		Klebsiella pneumoniae
NZ_CP027150.1	IncR_1, DQ449578,	blaKPC-2			65684			Klebsiella pneumoniae
NZ_CP034677.1	IncR_1, DQ449578, |IncFIA(HI1)_1, AF250878,	no	swine	feces	80476	China: Sichuan		Klebsiella quasipneumoniae
NZ_CP034140.1	IncR_1, DQ449578, |IncFII(pKP91)_1, CP000966,	unmentioned	Homo sapiens	blood	84121	Nigeria		Klebsiella quasipneumoniae subsp. similipneumoniae
NZ_CP034132.1	IncR_1, DQ449578, |IncFII(pKP91)_1, CP000966,	unmentioned	Homo sapiens	blood	81935	Nigeria		Klebsiella quasipneumoniae
NZ_CP027162.1	IncR_1, DQ449578,	no			42420			Klebsiella pneumoniae
NZ_CP070972.1	IncR_1, DQ449578, |ColRNAI_1, DQ298019, |IncFII(K)_1, CP000648,	no	Homo sapiens		106126	China		Klebsiella pneumoniae
NZ_CP036301.1	IncR_1, DQ449578, |IncFII(pHN7A8)_1, JN232517,	blaKPC-2	Homo sapiens		154724	China: Sichuan, Chengdu		Klebsiella pneumoniae subsp. pneumoniae
NZ_CP034125.1	IncR_1, DQ449578, |IncFII(pHN7A8)_1, JN232517,	blaKPC-2	Homo sapiens	respiratory tract	109179	China: zhejiang		Klebsiella pneumoniae
NZ_CP033628.1	IncR_1, DQ449578, |IncFIA(HI1)_1, AF250878, |IncFII(K)_1, CP000648,	blaKPC-2	Homo sapiens	rectal swab	110020	Italy: Aosta		Klebsiella pneumoniae
NZ_CP022698.1	IncR_1, DQ449578, |IncFII(K)_1, CP000648,	blaKPC-2	Homo sapiens	Rectal swab	107249	Australia: Victoria		Citrobacter farmeri
NZ_CP070571.1	IncR_1, DQ449578,	blaKPC-2	Homo sapiens	sputum	88945	Czech Republic: Nymburk		Proteus mirabilis
NZ_CP070575.1	IncR_1, DQ449578,	blaKPC-2	Homo sapiens	sputum	88945	Czech Republic: Nymburk		Proteus mirabilis
NZ_CP070580.1	IncR_1, DQ449578,	blaKPC-3	Homo sapiens	sputum	88945	Czech Republic: Nymburk		Klebsiella pneumoniae
NZ_CP070519.1	IncR_1, DQ449578,	blaKPC-2	Homo sapiens	rectal swab	87618	Czech Republic: Hradec Krlov		Klebsiella aerogenes
NZ_CP070437.1	IncR_1, DQ449578, |IncFII(K)_1, CP000648,	no	Homo sapiens	blood	144870	India: Vellore		Klebsiella pneumoniae
NZ_CP070594.1	IncR_1, DQ449578,	blaKPC-2	Homo sapiens	endotracheal cannula	88946	Czech Republic: Mstec Krlov		Klebsiella pneumoniae
NZ_CP070521.1	IncR_1, DQ449578,	blaKPC-2	Homo sapiens	pressure ulcer swab	54351	Czech Republic: Praha		Morganella morganii
NZ_CP070550.1	IncR_1, DQ449578,	blaKPC-2	Homo sapiens	sputum-aspirate	54347	Czech Republic: Praha		Morganella morganii
NZ_CP070576.1	IncR_1, DQ449578,	blaKPC-2	Homo sapiens	pressure ulcer swab	88945	Czech Republic: Nymburk		Klebsiella pneumoniae
NZ_CP032835.1	IncR_1, DQ449578, |pSM22_1, NC_015972, |IncFII(pCoo)_1, CR942285,	unmentioned			93621			Klebsiella pneumoniae
NZ_CP032227.1	IncR_1, DQ449578,	blaVIM-27			49701			Klebsiella pneumoniae
NZ_CP032171.1	IncR_1, DQ449578,	unmentioned			25510			Klebsiella pneumoniae
NZ_CP031883.1	IncR_1, DQ449578, |IncQ1_1, M28829, |IncFII(K)_1, CP000648, |IncFII(pHN7A8)_1, JN232517,	no	Homo sapiens	sputum	110966	China: Sichuan		Klebsiella pneumoniae
NZ_CP030134.1	IncR_1, DQ449578,	blaKPC-2	Homo sapiens	urine	60307	Taiwan		Klebsiella pneumoniae
NZ_CP026131.1	IncR_1, DQ449578, |IncFII(pHN7A8)_1, JN232517,	blaKPC-2	Homo sapiens	urine	164510	China: Fujian Province		Klebsiella pneumoniae
NZ_CP020070.1	IncR_1, DQ449578,	no			37875			Klebsiella pneumoniae
NZ_CP018316.1	IncR_1, DQ449578,	no	Homo sapiens	nose	61012	Germany: Goettingen		Klebsiella pneumoniae
NZ_CP016812.1	IncR_1, DQ449578, |IncFII(K)_1, CP000648, |Col(pHAD28)_1, KU674895,	no	Homo sapiens	urine	65887	USA: California		Klebsiella pneumoniae
NZ_CP070039.1	IncR_1, DQ449578,	unmentioned	Homo sapiens		107040	USA:WA		Klebsiella pneumoniae
NZ_CP069829.1	IncR_1, DQ449578,	no	Homo sapiens		39709	USA:WA		Klebsiella pneumoniae
NZ_CP069906.1	IncR_1, DQ449578,	unmentioned	Homo sapiens		27963	USA:WA		Klebsiella pneumoniae
NZ_CP069903.1	IncR_1, DQ449578,	unmentioned	Homo sapiens		95480	USA:WA		Klebsiella pneumoniae
NZ_CP069848.1	IncR_1, DQ449578,	unmentioned	Homo sapiens		74290	USA:WA		Klebsiella pneumoniae
NZ_CP070084.1	IncR_1, DQ449578,	no	Homo sapiens		42567	USA:WA		Klebsiella pneumoniae
NZ_CP070174.1	IncR_1, DQ449578,	unmentioned	Homo sapiens		68255	USA:WA		Klebsiella pneumoniae
NZ_CP023250.1	IncR_1, DQ449578,	no	Homo sapiens	urine	65276	Sweden: Gothenburg		Klebsiella pneumoniae
NC_009651.1	IncR_1, DQ449578,	no			88582			Klebsiella pneumoniae subsp. pneumoniae MGH 78578
NZ_LT994836.1	IncR_1, DQ449578,	no		urine	62324			Klebsiella pneumoniae
NZ_LT994834.1	IncR_1, DQ449578,	no		urine	49311			Klebsiella pneumoniae
NZ_LT994839.1	IncR_1, DQ449578,	no		blood	59064			Klebsiella pneumoniae
NZ_LT994837.1	IncR_1, DQ449578,	no		pus	53733			Klebsiella pneumoniae
NZ_CP018350.1	IncR_1, DQ449578,	no	Homo sapiens	Urine/Genitourinary	66920	USA:Virginia		Klebsiella pneumoniae
NZ_CP062999.1	IncR_1, DQ449578, |IncFII(K)_1, CP000648,	unmentioned	Homo sapiens	Gall bladder	68226	Russia: Moscow		Klebsiella pneumoniae
NZ_CP063009.1	IncR_1, DQ449578, |IncFIA(HI1)_1, AF250878,	no	Homo sapiens	granulation tissue	103524	Russia: Moscow		Klebsiella pneumoniae
NZ_CP063020.1	IncR_1, DQ449578, |IncFII_1, AY458016,	no	Homo sapiens	blood	79562	Russia: Moscow		Klebsiella pneumoniae
NZ_CP063004.1	IncR_1, DQ449578,	unmentioned	Homo sapiens	blood	29625	Russia: Moscow		Klebsiella pneumoniae
NZ_KX912253.1	IncR_1, DQ449578, |IncFII(pECLA)_1, CP001919,	no			108672			Enterobacter asburiae
NZ_KP008371.1	IncR_1, DQ449578, |FII(pBK30683)_1, KF954760,	blaKPC-2			127970			Klebsiella pneumoniae
NZ_KJ958927.1	IncR_1, DQ449578, |IncFIA(HI1)_1, AF250878,	blaNDM-1			73581			Klebsiella pneumoniae
NC_023314.1	IncR_1, DQ449578,	no			61228			Klebsiella pneumoniae
NC_010886.1	IncR_1, DQ449578, |IncFIA(HI1)_1, AF250878,	no			98264			Klebsiella pneumoniae
NZ_AP018830.1	IncR_1, DQ449578, |IncQ1_1, M28829, |IncFII(K)_1, CP000648,	blaNDM-1	Homo sapiens		209679	Myanmar:Yangon		Enterobacter hormaechei subsp. xiangfangensis
NZ_CP034417.1	IncR_1, DQ449578, |IncFII(pHN7A8)_1, JN232517,	blaKPC-2		blood specimen	128299	China: Shandong		Klebsiella pneumoniae
NZ_CP033395.1	IncR_1, DQ449578,	blaKPC-2	Homo sapiens		55373	China: Chengdu, Sichuan		Klebsiella pneumoniae
NZ_CP033469.1	IncR_1, DQ449578,	unmentioned	Penaeus vannamei		71078	Netherlands		Enterobacter cloacae
NZ_CP023725.1	IncR_1, DQ449578, |IncFII(pHN7A8)_1, JN232517, |IncN_1, AY046276,	blaKPC-2	Homo sapiens	intraabdominal abscess	103454	Taiwan: Taipei		Klebsiella pneumoniae
NZ_CP017935.1	IncR_1, DQ449578,	no	Homo sapiens	Abdominal Abscess	89621	USA:Virginia		Klebsiella pneumoniae
NZ_CP068687.1	IncR_1, DQ449578, |IncFII(pHN7A8)_1, JN232517,	blaKPC-2		conjugation assay	184751	China:Shanghai		Klebsiella pneumoniae subsp. pneumoniae
NZ_CP068692.1	IncR_1, DQ449578, |IncFII(pHN7A8)_1, JN232517,	blaKPC-2	Homo sapiens	blood	184748	China:Shanghai		Klebsiella pneumoniae subsp. pneumoniae
NZ_CP068621.1	IncR_1, DQ449578,	blaKPC-3	Homo sapiens	blood	65819	USA		Klebsiella pneumoniae
NZ_CP068609.1	IncR_1, DQ449578,	blaKPC-2	Homo sapiens		72912	USA		Klebsiella pneumoniae
NZ_CP068617.1	IncR_1, DQ449578,	blaKPC-2	Homo sapiens	blood	67920	USA		Klebsiella pneumoniae
NZ_CP068613.1	IncR_1, DQ449578,	blaKPC-2	Homo sapiens	blood	73313	USA		Klebsiella pneumoniae
NZ_CP039820.1	IncR_1, DQ449578, |IncFII(pHN7A8)_1, JN232517,	blaKPC-2	Homo sapiens	urine	172001	China:Wuhan		Klebsiella pneumoniae
NZ_CP039810.1	IncR_1, DQ449578, |IncFII(pHN7A8)_1, JN232517,	blaKPC-2	Homo sapiens	pus	153556	China:Beijing		Klebsiella pneumoniae
NZ_CP043514.1	IncR_1, DQ449578,	unmentioned	Homo sapiens	screening swab	16427	United Kingdom:London		Enterobacter kobei
NZ_CP035538.1	IncR_1, DQ449578, |IncFIA(HI1)_1, AF250878,	no	Homo sapiens	anal sample	48698	Canada:Quebec City		Klebsiella pneumoniae subsp. pneumoniae
NZ_CP011839.1	IncR_1, DQ449578,	blaNDM-1	Homo sapiens	hospital	90103	Singapore		Klebsiella pneumoniae
NZ_CP011977.1	IncR_1, DQ449578, |IncFIB(K)_1, JN233704, |IncFII(K)_1, CP000648,	no			218836			Klebsiella pneumoniae DMC1097
NZ_CP068446.1	IncR_1, DQ449578,	unmentioned	Homo sapiens		90038	China: Sichuan		Klebsiella quasipneumoniae
NZ_AP022421.1	IncR_1, DQ449578,	unmentioned			143040	Japan:Tokyo		Klebsiella sp. STW0522-44
NZ_CP036447.1	IncR_1, DQ449578,	no			87465	USA		Klebsiella pneumoniae
NZ_CP027047.1	IncR_1, DQ449578,	blaVIM-27	Homo sapiens	stool	53495	Greece: Athens		Klebsiella pneumoniae
NZ_LR890753.1	IncR_1, DQ449578,	no			44503			Klebsiella pneumoniae
NZ_LR890712.1	IncR_1, DQ449578,	no	Homo sapiens	rectal swab	76475	Australia: Melbourne		Klebsiella pneumoniae
NZ_LR890728.1	IncR_1, DQ449578,	unmentioned			124260			Klebsiella pneumoniae
NZ_LR890545.1	IncR_1, DQ449578,	no			73736			Klebsiella pneumoniae
NZ_LR890294.1	IncR_1, DQ449578,	unmentioned	Homo sapiens	Rectal swab	67877	Australia: Melbourne		Klebsiella pneumoniae
NZ_LR890319.1	IncR_1, DQ449578,	unmentioned			56100			Klebsiella pneumoniae
NZ_LR890325.1	IncR_1, DQ449578,	unmentioned			137629			Klebsiella pneumoniae
NZ_LR890362.1	IncR_1, DQ449578,	unmentioned			80592			Klebsiella pneumoniae
NZ_LR890211.1	IncR_1, DQ449578,	unmentioned			111450			Klebsiella pneumoniae
NZ_LR890650.1	IncR_1, DQ449578,	unmentioned			70921			Klebsiella pneumoniae
NZ_LR890670.1	IncR_1, DQ449578,	unmentioned			123160			Klebsiella pneumoniae
NZ_CP047194.1	IncR_1, DQ449578, |IncFII(pHN7A8)_1, JN232517,	blaKPC-2	Homo sapiens		142228	China: Shanghai		Klebsiella pneumoniae
NZ_AP024175.1	IncR_1, DQ449578, |IncFII(K)_1, CP000648,	unmentioned			130933			Klebsiella pneumoniae
NZ_CP032242.1	IncR_1, DQ449578, |IncFII(pHN7A8)_1, JN232517,	blaKPC-2	Homo sapiens	blood	96030	China:Shanghai		Klebsiella pneumoniae
NZ_CP047161.1	IncR_1, DQ449578, |IncFII(pHN7A8)_1, JN232517,	blaKPC-2	female	blood	127240	China		Klebsiella pneumoniae
NZ_CP067414.1	IncR_1, DQ449578, |IncFIA(HI1)_1, AF250878,	no		water	68533	China:Jinan		Raoultella ornithinolytica
NZ_CP063876.1	IncR_1, DQ449578, |IncFIA(HI1)_1, AF250878,	no		Manis javanica	56886	China:Shenzhen		Klebsiella quasipneumoniae
NZ_CP063884.1	IncR_1, DQ449578,	no	wild chukar	feces	57825	China:Guangzhou		Klebsiella pneumoniae
NZ_AP022413.1	IncR_1, DQ449578, |IncFIB(K)_1, JN233704,	unmentioned			172805	Japan:Tokyo		Klebsiella quasipneumoniae
NZ_CP066536.1	IncR_1, DQ449578, |IncFII(pHN7A8)_1, JN232517,	blaKPC-2		environmental surface	154728	China: Chengdu, Sichuan		Klebsiella pneumoniae
NZ_CP066524.1	IncR_1, DQ449578, |IncFII(pHN7A8)_1, JN232517,	blaKPC-2	Homo sapiens	rectal swab	149116	China: Chengdu, Sichuan		Klebsiella pneumoniae
NZ_CP028955.1	IncR_1, DQ449578, |IncFII(K)_1, CP000648, |IncFIB(pQil)_1, JN233705,	no			134346			Klebsiella pneumoniae
NZ_MT415059.1	IncR_1, DQ449578,	no			69560			Klebsiella pneumoniae
NZ_MT415057.1	IncR_1, DQ449578, |IncFIA(HI1)_1, AF250878,	blaNDM-1			74030			Klebsiella pneumoniae
NZ_MT415058.1	IncR_1, DQ449578,	no			47286			Klebsiella pneumoniae
NZ_CP020500.1	IncR_1, DQ449578,	blaKPC-2	Homo sapiens	urine	73467	USA: Boston		Klebsiella pneumoniae
NZ_CP028179.1	IncR_1, DQ449578,	no	Homo sapiens		38695	Germany		Klebsiella pneumoniae
NZ_CP026753.1	IncR_1, DQ449578, |IncFIA(HI1)_1, AF250878,	no			70730			Klebsiella pneumoniae
NZ_CP026283.1	IncR_1, DQ449578,	unmentioned			125961	USA		Klebsiella oxytoca
NZ_CP026182.1	IncR_1, DQ449578,	unmentioned			61178	USA		Klebsiella pneumoniae
NZ_CP025463.1	IncR_1, DQ449578, |IncFII(pHN7A8)_1, JN232517,	blaKPC-2			161580	China:Shanghai		Klebsiella pneumoniae
NZ_CP025458.1	IncR_1, DQ449578, |IncFII(pHN7A8)_1, JN232517,	blaKPC-2			128563	China:Shanghai		Klebsiella pneumoniae
NZ_MW218143.1	IncR_1, DQ449578, |IncFII(pHN7A8)_1, JN232517,	blaKPC-2			146878			Klebsiella pneumoniae
NZ_CP066251.1	IncR_1, DQ449578, |IncFII(pHN7A8)_1, JN232517,	blaKPC-2	Homo sapiens	sputum	122076	China:Hangzhou		Klebsiella pneumoniae
NZ_CP066256.1	IncR_1, DQ449578, |IncFII(pHN7A8)_1, JN232517,	blaKPC-2	Homo sapiens	urine sample	149407	China:Hangzhou		Klebsiella pneumoniae
NZ_CP066086.1	IncR_1, DQ449578,	no			57214	USA:VA		Escherichia fergusonii
NZ_CP021948.1	IncR_1, DQ449578,	no			38384			Klebsiella pneumoniae
NZ_CP021953.1	IncR_1, DQ449578,	no			69541			Klebsiella pneumoniae
NZ_CP021943.1	IncR_1, DQ449578,	no			38384			Klebsiella pneumoniae
NZ_CP021858.1	IncR_1, DQ449578,	no			47277			Klebsiella pneumoniae
NZ_CP021761.1	IncR_1, DQ449578,	no			79767			Klebsiella pneumoniae
NZ_CP021741.1	IncR_1, DQ449578,	no			89621			Klebsiella pneumoniae
NZ_CP021755.1	IncR_1, DQ449578,	no			45740			Klebsiella pneumoniae
NZ_CP021547.1	IncR_1, DQ449578,	no			45740			Klebsiella pneumoniae
NZ_CP021712.1	IncR_1, DQ449578, |IncFIA(HI1)_1, AF250878,	no			70457			Klebsiella pneumoniae
NZ_CP021698.1	IncR_1, DQ449578,	no			87411			Klebsiella pneumoniae
NZ_AP022140.1	IncR_1, DQ449578, |IncFII(pKP91)_1, CP000966,	unmentioned			85044	Japan:Tokyo		Klebsiella pneumoniae
NZ_AP019691.1	IncR_1, DQ449578,	unmentioned			85849			Klebsiella quasipneumoniae
NZ_CP065475.1	IncR_1, DQ449578, |IncFIA(HI1)_1, AF250878,	blaIMP-4 blaNDM-1	Homo sapiens	urine	397447	China: Zhejiang		Klebsiella michiganensis
NZ_CP065461.1	IncR_1, DQ449578, |IncFII(pHN7A8)_1, JN232517,	blaKPC-2	Homo sapiens	Taichung Veterans General Hospital	105090	Taiwan		Klebsiella pneumoniae
NZ_CP065466.1	IncR_1, DQ449578, |IncFII(pHN7A8)_1, JN232517,	blaKPC-2	Homo sapiens	Taichung Veterans General Hospital	105091	Taiwan		Klebsiella pneumoniae
NZ_LR134255.1	IncR_1, DQ449578, |IncFII(K)_1, CP000648,	unmentioned		urine	76530			Klebsiella aerogenes
NZ_AP018752.1	IncR_1, DQ449578,	no	Homo sapiens		31835	Thailand:Bangkok		Klebsiella pneumoniae
NZ_AP018755.1	IncR_1, DQ449578,	no	Homo sapiens		31833	Thailand:Bangkok		Klebsiella pneumoniae
NC_011743.1	IncR_1, DQ449578,	no			55150			Escherichia fergusonii ATCC 35469
NZ_CP020110.1	IncR_1, DQ449578,	blaKPC-2			73467			Klebsiella pneumoniae
NZ_CP020073.1	IncR_1, DQ449578,	no			39762			Klebsiella pneumoniae
NZ_CP045839.1	IncR_1, DQ449578, |IncX1_1, EU370913, |IncN_1, AY046276,	no	flower	flower shop	84545	China:Guangzhou		Citrobacter sp. H12-3-2
NZ_CP064253.1	IncR_1, DQ449578, |IncFII(pHN7A8)_1, JN232517,	blaKPC-2	Homo sapiens		167834	China:Nanchang		Klebsiella pneumoniae
NZ_CP064243.1	IncR_1, DQ449578, |IncFII(pHN7A8)_1, JN232517,	blaKPC-2	Homo sapiens		154868	China:Nanchang		Klebsiella pneumoniae
NZ_CP064226.1	IncR_1, DQ449578, |IncFII(pHN7A8)_1, JN232517,	no		blood	91913	China:Nanchang		Klebsiella pneumoniae
NZ_CP064176.1	IncR_1, DQ449578,	no	swine	Anal swab	22246	China:henan		Klebsiella pneumoniae
NZ_CP063938.1	IncR_1, DQ449578,	no		Human fecal samples	62783	China:Tangshan		Klebsiella pneumoniae
NZ_CP063886.1	IncR_1, DQ449578, |IncFII(K)_1, CP000648,	no		Human fecal samples	104834	China:Tangshan		Klebsiella pneumoniae
NZ_CP063941.1	IncR_1, DQ449578,	unmentioned		Human fecal samples	68142	China:Tangshan		Klebsiella pneumoniae
NZ_CP063907.1	IncR_1, DQ449578, |IncFII(K)_1, CP000648,	no		Human fecal samples	104836	China:Tangshan		Klebsiella pneumoniae
NZ_CP063835.1	IncR_1, DQ449578, |IncFII(pHN7A8)_1, JN232517,	blaKPC-2	Homo sapiens	induction culture	128675	China:Hangzhou		Klebsiella pneumoniae
NC_023330.1	IncR_1, DQ449578,	no			45867			Klebsiella pneumoniae
NC_020893.1	IncR_1, DQ449578,	blaKPC-2			86518			Klebsiella pneumoniae
NZ_CP050345.1	IncR_1, DQ449578, |IncFII(pHN7A8)_1, JN232517,	blaKPC-2	Homo sapiens	bronchoalveolar lavage	91097	China		Klebsiella pneumoniae
NZ_CP063762.1	IncR_1, DQ449578,	no	Homo sapiens		65935	China: Anhui		Klebsiella pneumoniae
NZ_CP050339.1	IncR_1, DQ449578, |IncFII(pHN7A8)_1, JN232517,	blaKPC-2	Homo sapiens	bronchoalveolar lavage	86253	China		Klebsiella pneumoniae
NZ_CP050351.1	IncR_1, DQ449578, |IncFII(pHN7A8)_1, JN232517,	blaKPC-2	Homo sapiens	sputum	91502	China		Klebsiella pneumoniae
NZ_MH643792.1	IncR_1, DQ449578, |IncFII(pHN7A8)_1, JN232517,	blaKPC-2			149033			Klebsiella pneumoniae subsp. pneumoniae
NZ_CP035198.1	IncR_1, DQ449578,	no	Homo sapiens	stool	46873	Laos		Klebsiella pneumoniae
NZ_CP035212.1	IncR_1, DQ449578,	no	Homo sapiens	stool	69596	Thailand		Klebsiella pneumoniae
NZ_CP035209.1	IncR_1, DQ449578,	no	Homo sapiens	stool	73414	Thailand		Klebsiella quasipneumoniae
NZ_CP024430.1	IncR_1, DQ449578, |IncFII_1, AY458016,	no	Homo sapiens	Trachaeal secretion	131243	Pakistan		Klebsiella pneumoniae
NZ_CP060423.1	IncR_1, DQ449578,	no	Homo sapiens	blood	74731	India		Klebsiella pneumoniae
NZ_CP045019.1	IncR_1, DQ449578,	unmentioned	Homo sapiens		44850			Klebsiella pneumoniae subsp. pneumoniae
NZ_CP062139.1	IncR_1, DQ449578,	unmentioned		waste water and activated sludge	123727	China:Jiangsu		Klebsiella quasipneumoniae
NZ_CP044204.1	IncR_1, DQ449578,	no			60896			Salmonella enterica subsp. enterica serovar Senftenberg
NZ_CP041375.1	IncR_1, DQ449578, |IncFII(pHN7A8)_1, JN232517,	blaKPC-2	Homo sapiens	urine	134972	China: Hangzhou		Klebsiella pneumoniae
NZ_CP044259.1	IncR_1, DQ449578, |IncFII(pHN7A8)_1, JN232517,	blaKPC-2	Homo sapiens	urine	144422	China:Hangzhou		Klebsiella pneumoniae
NZ_MT644086.1	IncR_1, DQ449578, |IncFII(pHN7A8)_1, JN232517, |repB_KLEB_VIR, AP006726, |IncHI1B(pNDM-MAR)_1, JN420336,	blaKPC-2			293391			Klebsiella pneumoniae
NZ_CP061834.1	IncR_1, DQ449578,	no	Homo sapiens	blood	47819	Chile		Klebsiella pneumoniae
NZ_CP061347.1	IncR_1, DQ449578, |IncFII(pHN7A8)_1, JN232517,	blaKPC-2	Homo sapiens		168960	China: Wenzhou		Klebsiella pneumoniae
NZ_CP044120.1	IncR_1, DQ449578, |IncFIA(HI1)_1, AF250878,	no	duck		68566	China:Wenzhou		Raoultella planticola
NZ_CP061055.1	IncR_1, DQ449578,	no	Homo sapiens	rectal swab	70762	Germany		Klebsiella pneumoniae
NZ_CP061064.1	IncR_1, DQ449578,	no	Homo sapiens	rectal swab	66330	Germany		Klebsiella pneumoniae
NZ_CP060808.1	IncR_1, DQ449578, |IncFII(K)_1, CP000648,	no	Homo sapiens		138721	China: Wenzhou		Klebsiella variicola
NZ_CP018455.1	IncR_1, DQ449578, |IncFII(pHN7A8)_1, JN232517,	blaKPC-2	Homo sapiens	blood specimen	162552	China		Klebsiella pneumoniae
NZ_CP018354.1	IncR_1, DQ449578,	no	Homo sapiens	Perirectal	45742	USA:Virginia		Klebsiella pneumoniae
NZ_CP012571.1	IncR_1, DQ449578, |IncFII(K)_1, CP000648,	no	Homo sapiens	Rectal	126863	USA: California		Klebsiella pneumoniae
NZ_CP012566.1	IncR_1, DQ449578, |IncFII(K)_1, CP000648,	no	Homo sapiens	abdominal drainage	127690	USA: California		Klebsiella pneumoniae
NZ_CP015991.1	IncR_1, DQ449578,	blaKPC-2	Homo sapiens		76251	China: hangzhou		Klebsiella pneumoniae
NZ_CP014758.1	IncR_1, DQ449578,	no			38384	USA		Klebsiella pneumoniae
NZ_CP028551.2	IncR_1, DQ449578,	unmentioned	Homo sapiens		74191	China: Meishan, Sichuan		Klebsiella variicola
NZ_CP011644.1	IncR_1, DQ449578,	no	Homo sapiens	Perirectal	40939	USA:Virginia		Klebsiella pneumoniae
NZ_CP011576.1	IncR_1, DQ449578,	no	Homo sapiens	sputum	49832	USA:Virginia		Klebsiella pneumoniae
NZ_CP007735.1	IncR_1, DQ449578,	unmentioned		groin	89770	USA		Klebsiella pneumoniae subsp. pneumoniae KPNIH27
NZ_CP008798.1	IncR_1, DQ449578,	blaKPC-2		throat/groin	85473	USA		Klebsiella pneumoniae subsp. pneumoniae KPNIH24
NZ_CP010396.1	IncR_1, DQ449578,	blaKPC-2	Homo sapiens	bodily fluid	71572	USA		Klebsiella pneumoniae
NZ_CP030068.1	IncR_1, DQ449578,	unmentioned	Homo sapiens	urine	60011	USA: University of Iowa Hospitals and Clinics Iowa City, IA		Klebsiella pneumoniae
NZ_CP028541.2	IncR_1, DQ449578, |IncFII(pHN7A8)_1, JN232517,	blaKPC-2	Homo sapiens		177516	China: Yibin, Sichuan		Klebsiella pneumoniae
NZ_CP029381.1	IncR_1, DQ449578, |IncFII(pHN7A8)_1, JN232517,	blaKPC-2	Homo sapiens		146790	China: Dazhou, Sichuan		Klebsiella pneumoniae subsp. pneumoniae
NZ_CP026584.1	IncR_1, DQ449578, |IncFII(pHN7A8)_1, JN232517,	blaKPC-2	Homo sapiens	Secreta	156099	China: Sichuan		Klebsiella pneumoniae
NZ_CP028805.1	IncR_1, DQ449578, |IncFII(K)_1, CP000648,	blaKPC-2	Homo sapiens		131028	China: Sichuan, Chengdu		Klebsiella pneumoniae
NZ_CP028796.1	IncR_1, DQ449578, |IncFII(pHN7A8)_1, JN232517,	blaKPC-2	Homo sapiens		112467	China: Chengdu, Sichuan		Klebsiella pneumoniae
NZ_CP028582.1	IncR_1, DQ449578, |IncFII(pHN7A8)_1, JN232517,	blaKPC-2	Homo sapiens		149258	China: Sichuan, Chengdu		Klebsiella pneumoniae
NZ_CP027067.1	IncR_1, DQ449578, |IncFII(pHN7A8)_1, JN232517,	blaKPC-2	Homo sapiens		120074	China: Sichuan, Chengdu		Klebsiella pneumoniae

## Sheet: IncFII
ACC_NUCCORE	plasmidfinder	Major Carbapenemase Genes	Host_BIOSAMPLE	IsolationSource_BIOSAMPLE	Length_NUCCORE	Location_BIOSAMPLE	taxon_name
CP074674.1	IncFII(S)_1, CP000858, |IncFIB(S)_1, FN432031,	1		soil	95926	USA:IN	Salmonella enterica subsp. enterica
CP049848.1	IncFII(pSE11)_1, AP009242,	1	Homo sapiens	bladder epithelial biopsy from 30-year-old female patient with recurrent urinary tract infection	68488	Mexico: Mexico City	Escherichia coli
AP024519.1	IncFII(pHN7A8)_1, JN232517,	2	Equus caballus		100617	Japan	Escherichia coli
CP077709.1	IncFII(pMET)_1, EU383016,	1		Pond	26031	USA:GA	Salmonella enterica subsp. enterica
CP077705.1	IncFII(p96A)_1, JQ418521, |IncFII(29)_1, CP003035,	1		Pond	67728	USA:GA	Salmonella enterica subsp. enterica
CP077701.1	IncFII(pMET)_1, EU383016,	1		Pond	26022	USA:GA	Salmonella enterica subsp. enterica
CP077698.1	IncFII(pMET)_1, EU383016,	1		Pond	26030	USA:GA	Salmonella enterica subsp. enterica
CP077695.1	IncFII(pMET)_1, EU383016,	1		pond	26031	USA:GA	Salmonella enterica subsp. enterica
LR878367.1	IncFII(pSE11)_1, AP009242,	2			72593		Shigella flexneri 3a
LR878366.1	IncFII_1, AY458016,	1			231165		Shigella flexneri 3a
CP039577.1	IncFII(S)_1, CP000858, |IncFIB(S)_1, FN432031,	2	Homo sapiens		148809	Canada: BC	Salmonella enterica subsp. enterica serovar Typhimurium
CP077397.1	IncFII_1, AY458016,	1			82810	USA:MT	Escherichia coli
CP077390.1	IncFII(29)_1, CP003035, |Col156_1, NC_009781, |IncFIB(AP001918)_1, AP001918,	2			120648	USA:MT	Escherichia coli
CP077380.1	IncFII_1, AY458016,	1			80779	USA:MT	Escherichia coli
CP077328.1	IncFII_1, AY458016,	2			63960	USA:MT	Escherichia coli
CP077326.1	IncFII(pCoo)_1, CR942285, |IncFIB(AP001918)_1, AP001918, |Col156_1, NC_009781,	2			92710	USA:MT	Escherichia coli
CP077347.1	IncFII(pCRY)_1, NC_005814,	1			21761	USA:MT	Escherichia coli
CP077362.1	IncFII_1, AY458016,	1			82810	USA:MT	Escherichia coli
CP077268.1	IncFII(pHN7A8)_1, JN232517, |IncFIB(AP001918)_1, AP001918,	1	Seth Lab strain	Seth Lab Isolate	58751	USA:MT	Escherichia coli
CP077287.1	IncFII(pCRY)_1, NC_005814,	1	Seth Lab strain	Seth Lab Isolate	21761	USA:MT	Escherichia coli
CP077246.1	IncFII_1, AY458016,	2	Seth Lab strain	Seth Lab Isolate	63960	USA:MT	Escherichia coli
CP077244.1	IncFII(pCoo)_1, CR942285, |IncFIB(AP001918)_1, AP001918, |Col156_1, NC_009781,	2	Seth Lab strain	Seth Lab Isolate	92707	USA:MT	Escherichia coli
CP077216.1	IncFII(pHN7A8)_1, JN232517, |IncFIB(AP001918)_1, AP001918,	1	Seth Lab strain	Seth Lab Isolate	58751	USA:MT	Escherichia coli
CP077064.1	IncFII(pCoo)_1, CR942285,	2		pig	84331	France: Avignon	Escherichia coli
CP076328.1	IncFII(p96A)_1, JQ418521, |IncFII(29)_1, CP003035,	1		creek water	67729	USA:VA	Salmonella enterica
CP075136.1	IncFII(pMET)_1, EU383016,	1		Environmental (Pond)	26158	USA:GA	Salmonella enterica
LC553464.1	IncFII(29)_1, CP003035,	2			79974	Japan:Nagasaki, Nagasaki	Escherichia coli
CP075145.1	IncFII(Yp)_1, CP000670, |IncFIB(S)_1, FN432031,	1			123175	USA:TX	Salmonella enterica subsp. diarizonae
CP075142.1	IncFII(S)_1, CP000858, |IncFIB(S)_1, FN432031,	1			75400	United Kingdom	Salmonella enterica
CP075131.1	IncFII(pMET)_1, EU383016,	1		Environmental (Pond)	26158	USA:GA	Salmonella enterica subsp. enterica serovar Rubislaw
CP075114.1	IncFII(S)_1, CP000858, |IncX1_1, EU370913,	1	Bos taurus		74688	Nigeria	Salmonella enterica subsp. enterica serovar Dublin
CP075111.1	IncFII(Yp)_1, CP000670, |IncFIB(pB171)_1, AB024946,	1		stream sediment	101510	USA:VA	Salmonella enterica
CP075023.1	IncFII(S)_1, CP000858, |IncFIB(pB171)_1, AB024946,	1		quail	115131	USA:MO	Salmonella enterica subsp. enterica serovar Newport
CP075020.1	IncFII(S)_1, CP000858, |IncFII_1, AY458016, |IncFIB(S)_1, FN432031,	1		goose	100274	USA:SD	Salmonella enterica subsp. enterica serovar Enteritidis
CP075012.1	IncFII(Yp)_1, CP000670, |IncFIB(pB171)_1, AB024946,	1		sediment	101878	USA:VA	Salmonella enterica
CP074664.1	IncFII(S)_1, CP000858, |IncFIB(S)_1, FN432031,	1		Post-chill chicken carcass	93960	USA:MD	Salmonella enterica subsp. enterica serovar Typhimurium
CP074669.1	IncFII(p96A)_1, JQ418521, |IncFII(29)_1, CP003035,	1		water stream	67729	USA:NC	Salmonella enterica subsp. enterica serovar Paratyphi B
CP074667.1	IncFII(29)_1, CP003035, |IncFII(p96A)_1, JQ418521,	1		tomato, internal	67833	USA:NC	Salmonella enterica subsp. enterica serovar Montevideo
CP074646.1	IncFII(pMET)_1, EU383016,	1		water	26023	USA:NC	Salmonella enterica
CP074655.1	IncFII(Yp)_1, CP000670, |IncFIB(pB171)_1, AB024946,	1		water	101962	USA:SC	Salmonella enterica
CP074654.1	IncFII(pMET)_1, EU383016,	1		water	26023	USA:SC	Salmonella enterica
CP074642.1	IncFII(pMET)_1, EU383016,	1		water	26031	USA:GA	Salmonella enterica
CP074635.1	IncFII(pMET)_1, EU383016,	1		water	26031	USA:GA	Salmonella enterica
CP075038.1	IncFII(pSFO)_1, AF401292,	1			147099	Thailand	Salmonella enterica subsp. enterica serovar Give
AP023295.1	IncFII(pCoo)_1, CR942285,	1	Bos taurus		60222	Japan	Salmonella enterica subsp. enterica serovar 4,[5],12:i:-
CP075025.1	IncFII(S)_1, CP000858, |IncFIB(S)_1, FN432031,	1		swine	49677	USA:MO	Salmonella enterica subsp. enterica serovar Kunzendorf
CP074621.1	IncFII(S)_1, CP000858, |IncFII_1, AY458016, |IncFIB(S)_1, FN432031,	1		water	107428	USA:NC	Salmonella enterica
CP074618.1	IncFII(S)_1, CP000858, |IncFIB(S)_1, FN432031,	1		opossum	95977	USA:CA	Salmonella enterica subsp. enterica serovar Typhimurium
CP074605.1	IncFII(S)_1, CP000858, |IncFIB(S)_1, FN432031,	1			95918		Salmonella enterica subsp. enterica serovar Typhimurium
CP074597.1	IncFII(p96A)_1, JQ418521, |IncFII(29)_1, CP003035,	2			90451		Salmonella enterica subsp. salamae
CP074600.1	IncFII(SARC14)_1, JQ418540, |IncFII(Yp)_1, CP000670,	1			101224		Salmonella enterica subsp. salamae
CP074602.1	IncFII(Yp)_1, CP000670, |IncFIB(pB171)_1, AB024946,	1			92080		Salmonella enterica subsp. salamae
CP074326.1	IncFII(29)_1, CP003035, |IncFII(p96A)_1, JQ418521,	1			48531	Mexico	Salmonella enterica subsp. enterica serovar Johannesburg
CP074329.1	IncFII(S)_1, CP000858,	1		sediment	99973	Mexico	Salmonella enterica subsp. enterica serovar Weltevreden
CP074303.1	IncFII(S)_1, CP000858, |IncFII_1, AY458016, |IncFIB(S)_1, FN432031,	1		water	107443	USA:PA	Salmonella enterica subsp. enterica serovar Typhimurium var. 5- str. CFSAN004345
CP074282.1	IncFII(Yp)_1, CP000670, |IncFIB(pB171)_1, AB024946,	1		water	116593	Mexico	Salmonella enterica subsp. enterica serovar Javiana
CP074277.1	IncFII(Yp)_1, CP000670, |IncFIB(pB171)_1, AB024946,	1		water	116587	Mexico	Salmonella enterica subsp. enterica serovar Javiana
CP074271.1	IncFII(Yp)_1, CP000670,	1		surface	232194	Mexico	Salmonella enterica subsp. enterica serovar Irumu
CP074273.1	IncFII(p96A)_1, JQ418521, |IncFII(29)_1, CP003035,	1		surface	67700	Mexico	Salmonella enterica subsp. enterica serovar Itami
CP074248.1	IncFII_1, AY458016, |IncFIB(AP001918)_1, AP001918,	2			148150	USA:AL	Salmonella enterica subsp. enterica serovar Kentucky
CP074243.1	IncFII_1, AY458016, |IncFIB(AP001918)_1, AP001918,	1			148496	USA:GA	Salmonella enterica subsp. enterica serovar Kentucky
CP074216.1	IncFII(S)_1, CP000858,	1			86570	Germany	Salmonella enterica subsp. enterica serovar Pullorum str. CFSAN000606
CP074227.1	IncFII(S)_1, CP000858,	1	Bos taurus	bovine (Bos taurus)	80136	France	Salmonella enterica subsp. enterica serovar Dublin str. CFSAN000517
CP073057.1	IncFII(Yp)_1, CP000670,	blaKPC-3	Homo sapiens		114263		Klebsiella pneumoniae
CP073592.1	IncFII_1, AY458016, |IncFIB(AP001918)_1, AP001918, |IncFIA_1, AP001918,	1	Homo sapiens		92955	United Kingdom	Escherichia coli
CP073594.1	IncFII_1, AY458016, |IncFIB(AP001918)_1, AP001918, |IncFIA_1, AP001918,	1	Homo sapiens		92951	United Kingdom	Escherichia coli
CP073602.1	IncFII_1, AY458016, |IncFIB(AP001918)_1, AP001918, |IncFIA_1, AP001918,	1	Homo sapiens		95400	United Kingdom	Escherichia coli
CP073608.1	IncFII_1, AY458016, |IncFIB(AP001918)_1, AP001918, |IncFIA_1, AP001918,	1	Homo sapiens		92958	United Kingdom	Escherichia coli
MW646304.1	IncFII_1, AY458016,	2			70900		Escherichia coli
CP073620.1	IncFII_1, AY458016, |IncFIB(AP001918)_1, AP001918, |IncFIA_1, AP001918,	1	Homo sapiens		92954	United Kingdom	Escherichia coli
CP073334.1	IncFII(S)_1, CP000858,	1		Chicken meat	99362	Thailand: Chiang Mai	Salmonella enterica subsp. enterica
CP073324.1	IncFII(S)_1, CP000858,	1		beef	95026	Thailand: Chiang Mai	Salmonella enterica subsp. enterica
CP073322.1	IncFII(S)_1, CP000858,	2	Homo sapiens	clinical	98415	Thailand: Chiang Mai	Salmonella enterica subsp. enterica
AP024116.1	IncFII_1, AY458016,	2	Homo sapiens		95339	Japan	Escherichia coli
LC521854.1	IncFII(K)_1, CP000648, |IncFIB(pQil)_1, JN233705,	blaNDM-1			191853		Klebsiella pneumoniae
LC521852.1	IncFII(K)_1, CP000648, |IncC_1, JN157804,	blaNDM-1	Homo sapiens		289928	Thailand:Bangkok	Klebsiella pneumoniae
LC521838.1	IncFII_1, AY458016,	blaNDM-5	Homo sapiens		102015	Thailand:Udon Thani	Klebsiella pneumoniae
LC521836.1	IncFII_1, AY458016,	blaNDM-5	Homo sapiens		102023	Thailand:Udon Thani	Escherichia coli
LC605996.1	IncFII(S)_1, CP000858, |pSM22_1, NC_015972,	2			78898		Serratia marcescens
LC605646.1	IncFII(S)_1, CP000858, |pSM22_1, NC_015972,	2			78883		Serratia marcescens
LC613146.1	IncFII(K)_1, CP000648, |IncFIB(pQil)_1, JN233705,	blaNDM-1	Homo sapiens		173173	Thailand:Bangkok	Klebsiella pneumoniae
CP071168.1	IncFII(K)_1, CP000648,	2	Homo sapiens		95321	China: Chengdu, Sichuan	Klebsiella pneumoniae
CP070400.1	IncFII(29)_1, CP003035, |IncFIB(pB171)_1, AB024946,	1		chicken caecal content	195911	Romania	Escherichia coli
CP058915.1	IncFII(pHN7A8)_1, JN232517,	1			74434		Escherichia coli
CP051807.1	IncFII_1, AY458016, |IncFIA_1, AP001918, |IncFIB(AP001918)_1, AP001918,	1	cattle	feces	95905	USA:Nebraska	Escherichia coli O157:H7
CP051785.1	IncFII_1, AY458016, |IncFIA_1, AP001918, |IncFIB(AP001918)_1, AP001918,	1	cattle	feces	95632	USA:Nebraska	Escherichia coli O157:H7
CP051781.1	IncFII_1, AY458016, |IncFIA_1, AP001918, |IncFIB(AP001918)_1, AP001918,	1	cattle	feces	98079	USA:Nebraska	Escherichia coli O157:H7
CP068028.1	IncFII(K)_1, CP000648,	blaIMP-4	male	sputum	112209	China	Klebsiella pneumoniae
CP048869.1	IncFII(pCoo)_1, CR942285,	1	Homo sapiens	urine	65184	USA	Escherichia coli
CP048856.1	IncFII(pRSB107)_1, AJ851089,	1	Homo sapiens	blood	70473	USA	Escherichia coli
CP065557.1	IncFII(pHN7A8)_1, JN232517, |IncR_1, DQ449578,	blaKPC-2	Homo sapiens	feces	73746	China	Klebsiella pneumoniae
CP065556.1	IncFII(pCRY)_1, NC_005814,	2	Homo sapiens	feces	77979	China	Klebsiella pneumoniae
CP064852.1	IncFII(Yp)_1, CP000670,	blaKPC-2	Homo sapiens	blood	94968	China: Chengdu, Sichuan	Klebsiella pneumoniae
CP037924.1	IncFII_1, AY458016,	1	Homo sapiens	Walter Reed Collection. Sansonetti, P. J., et al. (1982). "Involvement of a plasmid in the invasive ability of Shigella flexneri." Infect Immun 35(3): 852-860.	232195	USA:MD	Shigella flexneri 5a str. M90T
CP044024.1	IncFII_1, AY458016,	1		pork	66137	USA: California	Escherichia coli
CP063758.1	IncFII(S)_1, CP000858, |IncX1_1, EU370913,	1		Veal	74565	USA:SC	Salmonella enterica subsp. enterica serovar Dublin
CP063715.1	IncFII_1, AY458016,	2		Veal	98907	USA:GA	Escherichia coli
LR890664.1	IncFII(29)_1, CP003035,	1			73974		Escherichia coli
LR890662.1	IncFII_1, AY458016,	2			100356		Escherichia coli
LR890590.1	IncFII(Yp)_1, CP000670,	1			73477		Klebsiella pneumoniae
LR890589.1	IncFII(pKPX1)_1, AP012055,	1			127381		Klebsiella pneumoniae
LR890579.1	IncFII_1, AY458016,	2			70361		Escherichia coli
LR890478.1	IncFII(pKP91)_1, CP000966,	1			88966		Klebsiella pneumoniae
LR890452.1	IncFII(K)_1, CP000648, |IncFIB(K)_1, JN233704,	2			228690		Klebsiella pneumoniae
LR890440.1	IncFII(K)_1, CP000648,	1			153419		Klebsiella pneumoniae
LR890265.1	IncFII(pRSB107)_1, AJ851089,	1			73033		Escherichia coli
LR890263.1	IncFII_1, AY458016,	2			102691		Escherichia coli
LR890228.1	IncFII(K)_1, CP000648,	1			90948		Klebsiella pneumoniae
CP061363.1	IncFII_1, AY458016,	2	Homo sapiens	feces	79814	Australia	Shigella sonnei
LR861790.1	IncFII_1, AY458016,	2			83425		Shigella flexneri
LR861789.1	IncFII_1, AY458016,	1			233274		Shigella flexneri
LR861787.1	IncFII(pSE11)_1, AP009242,	2			73403		Shigella flexneri
LR861786.1	IncFII_1, AY458016,	1			233332		Shigella flexneri
CP058591.1	IncFII_1, AY458016,	1	Homo sapiens	feces	224303	Australia: Queensland	Shigella flexneri
CP058590.1	IncFII_1, AY458016,	2	Homo sapiens	feces	81694	Australia: Queensland	Shigella flexneri
CP048300.1	IncFII_1, AY458016,	1			99529	USA:MD	Salmonella enterica subsp. enterica serovar Schwarzengrund
CP048302.1	IncFII_1, AY458016,	1			100159	USA:MD	Salmonella enterica subsp. enterica serovar Schwarzengrund
CP059927.1	IncFII(pHN7A8)_1, JN232517,	2	Turkey		122428	Canada	Escherichia coli
CP059926.1	IncFII(pSE11)_1, AP009242, |IncFIB(AP001918)_1, AP001918,	1	Turkey		123891	Canada	Escherichia coli
CP059905.1	IncFII_1, AY458016, |IncFIB(AP001918)_1, AP001918,	2	Turkey		141692	Canada	Escherichia coli
CP049279.1	IncFII_1, AY458016,	1	Homo sapiens	stool	216073	Bangladesh	Shigella boydii
CP058011.1	IncFII(pCoo)_1, CR942285,	1		Pooled sheep faecal samples collected from floor of farm	44810	United Kingdom	Escherichia coli
CP058082.1	IncFII_1, AY458016,	1		Pooled sheep faecal samples collected from floor of farm	74290	United Kingdom	Escherichia coli
CP048414.1	IncFII(pHN7A8)_1, JN232517,	blaKPC-2	Equus caballus		92433	China:Qingdao	Klebsiella pneumoniae
LR134252.1	IncFII(pKP91)_1, CP000966, |IncFIB(K)_1, JN233704,	1			276068		Raoultella terrigena
LR134219.1	IncFII(pKP91)_1, CP000966, |IncFIB(K)_1, JN233704,	1			190626		Klebsiella pneumoniae
CP058008.1	IncFII(pCoo)_1, CR942285,	1		Pooled sheep faecal samples collected from floor of farm	71233	United Kingdom	Escherichia coli
CP057991.1	IncFII_1, AY458016,	1		Pooled sheep faecal samples collected from floor of farm	119308	United Kingdom	Escherichia coli
CP057984.1	IncFII_1, AY458016,	1		Pooled sheep faecal samples collected from floor of farm	122017	United Kingdom	Escherichia coli
CP057982.1	IncFII(pSE11)_1, AP009242,	1		Pooled sheep faecal samples collected from floor of farm	63949	United Kingdom	Escherichia coli
CP057981.1	IncFII_1, AY458016,	1		Pooled sheep faecal samples collected from floor of farm	119308	United Kingdom	Escherichia coli
CP057969.1	IncFII(pCoo)_1, CR942285,	1		Pooled cattle faecal samples collected from floor of farm	74773	United Kingdom	Escherichia coli
CP057827.1	IncFII_1, AY458016,	1		Pooled pig faecal samples collected from floor of farm	143602	United Kingdom	Escherichia coli
CP057820.1	IncFII(pRSB107)_1, AJ851089,	1		Pooled pig faecal samples collected from floor of farm	131425	United Kingdom	Escherichia coli
CP057805.1	IncFII(29)_1, CP003035,	1		Pooled pig faecal samples collected from floor of farm	132986	United Kingdom	Escherichia coli
CP057800.1	IncFII_1, AY458016,	2		Pooled pig faecal samples collected from floor of farm	80510	United Kingdom	Escherichia coli
CP057786.1	IncFII(pSE11)_1, AP009242,	1		Pooled sheep faecal samples collected from floor of farm	68933	United Kingdom	Escherichia coli
CP057792.1	IncFII(pRSB107)_1, AJ851089,	1		Pooled pig faecal samples collected from floor of farm	131416	United Kingdom	Escherichia coli
CP057779.1	IncFII(29)_1, CP003035,	1		Pooled sheep faecal samples collected from floor of farm	73457	United Kingdom	Escherichia coli
CP057775.1	IncFII(29)_1, CP003035,	1		Pooled sheep faecal samples collected from floor of farm	68614	United Kingdom	Escherichia coli
CP057769.1	IncFII(pSE11)_1, AP009242,	1		Pooled sheep faecal samples collected from floor of farm	68932	United Kingdom	Escherichia coli
CP057762.1	IncFII(29)_1, CP003035,	1		Pooled pig faecal samples collected from floor of farm	125548	United Kingdom	Escherichia coli
CP057754.1	IncFII(29)_1, CP003035,	1		Pooled pig faecal samples collected from floor of farm	129206	United Kingdom	Escherichia coli
CP057741.1	IncFII(29)_1, CP003035,	1		Pooled pig faecal samples collected from floor of farm	129206	United Kingdom	Escherichia coli
CP057734.1	IncFII(29)_1, CP003035,	1		Pooled pig faecal samples collected from floor of farm	129207	United Kingdom	Escherichia coli
CP057699.1	IncFII(pHN7A8)_1, JN232517,	2		Pooled pig faecal samples collected from floor of farm	80807	United Kingdom	Escherichia coli
CP057670.1	IncFII(29)_1, CP003035,	1		Pooled sheep faecal samples collected from floor of farm	63852	United Kingdom	Escherichia coli
CP057651.1	IncFII_1, AY458016,	1		Pooled sheep faecal samples collected from floor of farm	60660	United Kingdom	Escherichia coli
CP057647.1	IncFII_1, AY458016,	1		Pooled sheep faecal samples collected from floor of farm	63155	United Kingdom	Escherichia coli
CP057547.1	IncFII(pCoo)_1, CR942285,	1		Pooled sheep faecal samples collected from floor of farm	65189	United Kingdom	Escherichia coli
CP057541.1	IncFII(pCoo)_1, CR942285,	1		Pooled sheep faecal samples collected from floor of farm	60884	United Kingdom	Escherichia coli
CP057527.1	IncFII(pCoo)_1, CR942285,	1		Pooled sheep faecal samples collected from floor of farm	65179	United Kingdom	Escherichia coli
CP057517.1	IncFII(29)_1, CP003035,	1		Pooled sheep faecal samples collected from floor of farm	109433	United Kingdom	Escherichia coli
CP057513.1	IncFII(29)_1, CP003035,	1		Pooled sheep faecal samples collected from floor of farm	109432	United Kingdom	Escherichia coli
CP057503.1	IncFII(pSFO)_1, AF401292,	1		Pooled sheep faecal samples collected from floor of farm	33130	United Kingdom	Escherichia coli
CP057502.1	IncFII(pRSB107)_1, AJ851089,	1		Pooled sheep faecal samples collected from floor of farm	68491	United Kingdom	Escherichia coli
CP057501.1	IncFII(29)_1, CP003035,	1		Pooled sheep faecal samples collected from floor of farm	74587	United Kingdom	Escherichia coli
CP057411.1	IncFII(pCoo)_1, CR942285,	1		Pooled pig faecal samples collected from floor of farm	42061	United Kingdom	Escherichia coli
CP057205.1	IncFII_1, AY458016,	1		Pooled sheep faecal samples collected from floor of farm	174003	United Kingdom	Escherichia coli
CP057180.1	IncFII(pCoo)_1, CR942285,	2		Pooled pig faecal samples collected from floor of farm	54517	United Kingdom	Escherichia coli
CP057177.1	IncFII(pCoo)_1, CR942285,	2		Pooled pig faecal samples collected from floor of farm	65344	United Kingdom	Escherichia coli
CP057305.1	IncFII(pCoo)_1, CR942285,	1		Pooled pig faecal samples collected from floor of farm	107564	United Kingdom	Escherichia coli
CP057296.1	IncFII(pCoo)_1, CR942285,	1		Pooled pig faecal samples collected from floor of farm	107564	United Kingdom	Escherichia coli
CP057164.1	IncFII(pCoo)_1, CR942285,	1		Pooled pig faecal samples collected from floor of farm	97952	United Kingdom	Escherichia coli
CP057145.1	IncFII_1, AY458016,	1		Pooled cattle faecal samples collected from floor of farm	81202	United Kingdom	Escherichia coli
CP057135.1	IncFII(pSFO)_1, AF401292,	1		Pooled cattle faecal samples collected from floor of farm	100897	United Kingdom	Escherichia coli
CP057121.1	IncFII(pCoo)_1, CR942285,	1		Pooled sheep faecal samples collected from floor of farm	60674	United Kingdom	Escherichia coli
CP057076.1	IncFII_1, AY458016, |IncI1-I(Alpha)_1, AP005147,	1		Pooled pig faecal samples collected from floor of farm	123830	United Kingdom	Escherichia coli
CP056977.1	IncFII(pCoo)_1, CR942285,	2		Pooled pig faecal samples collected from floor of farm	89222	United Kingdom	Escherichia coli
CP056948.1	IncFII(29)_1, CP003035,	1		Pooled sheep faecal samples collected from floor of farm	65869	United Kingdom	Escherichia coli
CP056941.1	IncFII_1, AY458016,	1		Pooled sheep faecal samples collected from floor of farm	65095	United Kingdom	Escherichia coli
CP056922.1	IncFII(29)_1, CP003035,	1		Pooled sheep faecal samples collected from floor of farm	92192	United Kingdom	Escherichia coli
CP056875.1	IncFII(pSE11)_1, AP009242,	1		Wastewater effluent sample	75466	United Kingdom	Escherichia coli
CP056798.1	IncFII(pRSB107)_1, AJ851089,	1		Freshwater sample from upstream of wastewater treatment plant	69063	United Kingdom	Escherichia coli
CP056356.1	IncFII_1, AY458016,	1		Wastewater influent sample	146879	United Kingdom	Escherichia coli
CP056583.1	IncFII(K)_1, CP000648,	2		Wastewater influent sample	131869	United Kingdom	Klebsiella oxytoca
CP056571.1	IncFII(pCoo)_1, CR942285,	1		Wastewater influent sample	78143	United Kingdom	Escherichia coli
CP056561.1	IncFII(pECLA)_1, CP001919, |IncFIA(HI1)_1, AF250878,	2		Wastewater effluent sample	137623	United Kingdom	Enterobacter cloacae
CP056494.1	IncFII(pSE11)_1, AP009242,	1		Wastewater effluent sample	74158	United Kingdom	Escherichia coli
CP056472.1	IncFII(pSE11)_1, AP009242,	1		Freshwater sample from downstream of wastewater treatment plant	72712	United Kingdom	Escherichia coli
CP056442.1	IncFII(pECLA)_1, CP001919, |IncFIB(pECLA)_1, CP001919,	1		Wastewater influent sample	127569	United Kingdom	Enterobacter cloacae
CP056448.1	IncFII(pCoo)_1, CR942285,	1		Wastewater influent sample	57093	United Kingdom	Escherichia coli
CP056405.1	IncFII(pSE11)_1, AP009242,	1		Freshwater sample from downstream of wastewater treatment plant	68855	United Kingdom	Escherichia coli
CP056767.1	IncFII(pECLA)_1, CP001919, |IncFIB(pENTE01)_1, CP000654,	1		Wastewater influent sample	160042	United Kingdom	Enterobacter cloacae
CP056176.1	IncFII(pECLA)_1, CP001919, |IncFIB(pECLA)_1, CP001919,	1		Wastewater effluent sample	80781	United Kingdom	Enterobacter roggenkampii
CP056542.1	IncFII(Yp)_1, CP000670,	1		Freshwater sample from downstream of wastewater treatment plant	103633	United Kingdom	Klebsiella oxytoca
CP056541.1	IncFII(K)_1, CP000648,	1		Freshwater sample from downstream of wastewater treatment plant	141510	United Kingdom	Klebsiella oxytoca
CP056501.1	IncFII(Yp)_1, CP000670,	1		Wastewater influent sample	73235	United Kingdom	Klebsiella oxytoca
CP056500.1	IncFII(Yp)_1, CP000670,	1		Wastewater influent sample	108816	United Kingdom	Klebsiella oxytoca
CP056498.1	IncFII(p14)_1, JQ418538,	1		Wastewater influent sample	121400	United Kingdom	Klebsiella oxytoca
CP056462.1	IncFII(pECLA)_1, CP001919, |IncFIB(pECLA)_1, CP001919,	1		Freshwater sample from downstream of wastewater treatment plant	80796	United Kingdom	Enterobacter cloacae
CP056670.1	IncFII(Yp)_1, CP000670,	1		Wastewater effluent sample	64431	United Kingdom	Klebsiella oxytoca
CP056280.1	IncFII_1, AY458016,	1		Wastewater effluent sample	52530	United Kingdom	Escherichia coli
CP056265.1	IncFII(pCoo)_1, CR942285,	1		Wastewater influent sample	57094	United Kingdom	Escherichia coli
CP056264.1	IncFII(pCoo)_1, CR942285,	2		Wastewater influent sample	77336	United Kingdom	Escherichia coli
CP055725.1	IncFII(pCoo)_1, CR942285,	1		Pooled pig faecal samples collected from floor of farm	92722	United Kingdom	Escherichia coli
CP058801.1	IncFII_1, AY458016,	blaNDM-5	Homo sapiens	blood	97004	India	Klebsiella pneumoniae
CP040445.1	IncFII(K)_1, CP000648, |IncQ1_1, M28829,	2	Homo sapiens		91675	China: Chengdu, Sichuan	Klebsiella pneumoniae
LN794247.1	IncFII(S)_1, CP000858, |IncFIB(S)_1, FN432031, |IncQ1_1, M28829,	2			128925		Salmonella enterica subsp. enterica serovar Typhimurium
AB576781.2	IncFII(S)_1, CP000858,	2			112670		Salmonella enterica subsp. enterica serovar Typhimurium
MN543580.1	IncFII(K)_1, CP000648,	2			125936		Klebsiella pneumoniae
CP054329.1	IncFII(pCoo)_1, CR942285,	2	Homo sapiens	rectal swab from healthy college student	68450	USA: California	Escherichia coli
CP054318.1	IncFII(29)_1, CP003035, |Col156_1, NC_009781, |IncFIB(AP001918)_1, AP001918,	2	Homo sapiens	rectal swab from healthy college student	112169	USA: California	Escherichia coli
CP054315.1	IncFII(pRSB107)_1, AJ851089,	1	Homo sapiens	rectal swab from healthy college student	79770	USA: California	Escherichia coli
CP054213.1	IncFII(pSFO)_1, AF401292,	1		Mushroom compost	88619	South Korea: Hwasun-gun	Erwiniaceae bacterium PD-1
CP053919.1	IncFII(Y)_1, CP001049, |pSM22_1, NC_015972,	1	insect		143701	China: muchuan	Serratia marcescens
CP045525.2	IncFII_1, AY458016,	2	Homo sapiens	stool	83273	Switzerland: Bern	Shigella sonnei
CP053755.1	IncFII(pSE11)_1, AP009242,	2	Homo sapiens	stool	80217	USA:Boston	Shigella sonnei
CP053752.1	IncFII_1, AY458016,	1	Homo sapiens	stool	212834	USA:Boston	Shigella sonnei
CP053407.1	IncFII(S)_1, CP000858,	1			85817	USA	Salmonella enterica
CP049174.1	IncFII_1, AY458016,	2	Homo sapiens	stool	89387	Switzerland	Shigella sonnei
CP049186.1	IncFII_1, AY458016,	2	Homo sapiens	stool	83249	Switzerland	Shigella sonnei
CP049172.1	IncFII_1, AY458016,	2	Homo sapiens		83337	Switzerland	Shigella sonnei
CP049170.1	IncFII_1, AY458016,	2	Homo sapiens	stool	83333	Switzerland	Shigella sonnei
CP049168.1	IncFII_1, AY458016,	2	Homo sapiens	stool	67713	Switzerland	Shigella sonnei
CP049166.1	IncFII_1, AY458016,	2	Homo sapiens		74389	Switzerland	Shigella sonnei
CP049164.1	IncFII(pSE11)_1, AP009242,	2	Homo sapiens	stool	69465	Switzerland	Shigella sonnei
CP053329.1	IncFII(Yp)_1, CP000670, |IncFII(SARC14)_1, JQ418540,	1			94204	USA	Salmonella enterica subsp. salamae serovar 60:z10:z39
MN661402.1	IncFII(Yp)_1, CP000670, |FIA(pBK30683)_1, KF954760,	blaKPC-2 blaIMP-4			377346		Klebsiella quasipneumoniae
CP052528.1	IncFII(pSE11)_1, AP009242,	2	Homo sapiens	blood	70653	South Korea: Gyeonggi	Klebsiella pneumoniae
CP052261.1	IncFII_1, AY458016,	1	Homo sapiens	blood	68291	South Korea: Jeonnam	Klebsiella pneumoniae
CP052160.1	IncFII(K)_1, CP000648,	1	Homo sapiens	blood	55952	South Korea: Busan	Klebsiella pneumoniae
CP052540.1	IncFII(K)_1, CP000648,	2	Homo sapiens	blood	98029	South Korea: Gyeonggi	Klebsiella pneumoniae
CP052480.1	IncFII(pMET)_1, EU383016,	1	Homo sapiens	blood	21779	South Korea: Gangwon	Klebsiella pneumoniae
CP052316.1	IncFII(K)_1, CP000648, |IncR_1, DQ449578,	2	Homo sapiens	blood	118355	South Korea: Jeonnam	Klebsiella pneumoniae
CP051000.1	IncFII(pSE11)_1, AP009242, |IncFIB(AP001918)_1, AP001918,	1			91886	USA	Escherichia coli O39:NM str. F8704-2
CP050997.1	IncFII(pRSB107)_1, AJ851089,	2			64010	USA	Escherichia coli O39:NM str. F8704-2
MK649827.1	IncFII(pKP91)_1, CP000966, |IncFIB(K)_1, JN233704,	2			181647		Klebsiella pneumoniae
MK649824.1	IncFII(K)_1, CP000648, |IncFIB(pQil)_1, JN233705, |IncFII(pAMA1167-NDM-5)_1, CP024805, |IncFIA_1, AP001918,	2			195016		Klebsiella pneumoniae
MG288679.1	IncFII(pKP91)_1, CP000966, |Col(pHAD28)_1, KU674895, |IncFIB(K)_1, JN233704,	2			238681		Klebsiella pneumoniae
MG700549.1	IncFII(K)_1, CP000648, |IncFIB(pQil)_1, JN233705,	blaKPC-6			97971		Klebsiella pneumoniae
MG700548.1	IncFII(K)_1, CP000648, |IncFIB(pQil)_1, JN233705,	blaKPC-2			111335		Klebsiella pneumoniae
KY271404.1	IncFII(K)_1, CP000648, |IncFIB(K)_1, JN233704,	2			227989		Klebsiella pneumoniae
JF274992.1	IncFII(S)_1, CP000858, |IncFIB(AP001918)_1, AP001918,	2			133216		Salmonella enterica subsp. enterica serovar Typhimurium
JF274991.1	IncFII(S)_1, CP000858,	2			112673		Salmonella enterica subsp. enterica serovar Typhimurium
AP019705.1	IncFII(pHN7A8)_1, JN232517,	2	Homo sapiens		71161	Japan	Escherichia coli O145:H28
CP050282.1	IncFII(pHN7A8)_1, JN232517, |IncR_1, DQ449578,	blaKPC-2	Homo sapiens	blood	185429	China:Nanchang	Klebsiella pneumoniae
CP050279.1	IncFII(pCRY)_1, NC_005814,	blaKPC-2	Homo sapiens	blood	96437	China:Jiangxi,Nanchang	Klebsiella pneumoniae
CP050278.1	IncFII(pHN7A8)_1, JN232517, |IncR_1, DQ449578,	blaKPC-2	Homo sapiens	blood	113516	China:Jiangxi,Nanchang	Klebsiella pneumoniae
CP049615.1	IncFII(29)_1, CP003035,	blaKPC-2			83543	USA	Escherichia coli O157:H7
CP049614.1	IncFII(pCoo)_1, CR942285,	blaKPC-2			43928	USA	Escherichia coli O157:H7
CP034254.1	IncFII_1, AY458016,	blaKPC-2		Mastitis Milk	92840	India	Escherichia coli
CP025977.1	IncFII_1, AY458016,	blaKPC-2	Homo sapiens	stool	92477	Chile: Santiago	Escherichia coli
CP025974.1	IncFII_1, AY458016,	blaKPC-2	Homo sapiens	stool	92479	Chile: Santiago	Escherichia coli
CP025971.1	IncFII_1, AY458016,	blaKPC-2	Homo sapiens	stool	92481	Chile: Santiago	Escherichia coli
CP025968.1	IncFII_1, AY458016,	blaKPC-2	Homo sapiens	stool	135437	Chile: Santiago	Escherichia coli
CP034934.1	IncFII_1, AY458016,	blaKPC-2			100586		Shigella dysenteriae
CP034933.1	IncFII_1, AY458016,	blaKPC-2			223405		Shigella flexneri
CP034932.1	IncFII_1, AY458016,	blaKPC-2			71053		Shigella flexneri
CP041748.1	IncFII_1, AY458016, |IncFIB(AP001918)_1, AP001918,	blaKPC-2	Homo sapiens	stool	91398	South Korea: Busan	Escherichia coli
CP043743.1	IncFII(pCoo)_1, CR942285, |IncFIB(AP001918)_1, AP001918,	blaKPC-2		ground turkey	125644	USA:IA	Escherichia coli
CP046678.1	IncFII_1, AY458016, |IncFIB(AP001918)_1, AP001918,	blaKPC-2	Homo sapiens		48742	United Kingdom: None	Escherichia coli
CP046677.1	IncFII_1, AY458016,	blaKPC-2	Homo sapiens		266880	United Kingdom: None	Escherichia coli
CP044369.1	IncFII(pKP91)_1, CP000966, |IncFIA(HI1)_1, AF250878,	blaKPC-2	Homo sapiens		151915	Taiwan	Klebsiella pneumoniae
CP046285.1	IncFII_1, AY458016,	blaKPC-2	Homo sapiens	clinical isolate	213386	Nigeria: Ibadan	Shigella sonnei
CP045934.1	IncFII(pSE11)_1, AP009242,	blaKPC-2	Homo sapiens		80987	Australia	Shigella sonnei
CP045943.1	IncFII(pSE11)_1, AP009242,	blaKPC-2	Homo sapiens		83548	Australia	Shigella flexneri 2a
CP045942.1	IncFII_1, AY458016,	blaKPC-2	Homo sapiens		234182	Australia	Shigella flexneri 2a
CP045785.1	IncFII_1, AY458016,	blaKPC-2	Homo sapiens		223637	Somalia	Shigella dysenteriae
CP045780.1	IncFII(pSFO)_1, AF401292,	blaKPC-2			38556		Cronobacter sakazakii
CP034059.1	IncFII_1, AY458016,	blaKPC-2	Homo sapiens	stool	217451		Shigella flexneri
CP044160.1	IncFII_1, AY458016,	blaKPC-2			146462		Shigella flexneri
CP044157.1	IncFII_1, AY458016,	blaKPC-2			226601		Shigella flexneri
CP044156.1	IncFII(pSE11)_1, AP009242,	blaKPC-2			79831		Shigella flexneri
CP044154.1	IncFII_1, AY458016,	blaKPC-2			222114		Shigella flexneri
CP043740.1	IncFII(pSE11)_1, AP009242,	blaKPC-2		ground turkey	113189	USA:OR	Escherichia coli
CP043748.1	IncFII(pSE11)_1, AP009242, |IncFIB(AP001918)_1, AP001918, |IncFIA_1, AP001918,	blaKPC-2		Pork chops	129730	USA:OR	Escherichia coli
CP043759.1	IncFII_1, AY458016,	blaKPC-2		Pork Chops	110887	USA:GA	Escherichia coli
CP026099.1	IncFII_1, AY458016,	blaKPC-2	Homo sapiens	stool	229413	USA	Shigella flexneri
CP043023.1	IncFII_1, AY458016, |IncFIB(AP001918)_1, AP001918,	blaKPC-2	Homo sapiens	feces	103546	United Kingdom	Escherichia coli
CP042948.1	IncFII(pCoo)_1, CR942285, |IncFIB(pB171)_1, AB024946,	blaKPC-2	Homo sapiens		113164	Bangladesh	Escherichia coli
CP042949.1	IncFII_1, AY458016, |IncFIB(AP001918)_1, AP001918,	blaKPC-2			118482	Canada	Escherichia coli
CP030773.1	IncFII_1, AY458016,	blaKPC-2	Homo sapiens	Human stool sample	221293	Bangladesh: Matlab	Shigella flexneri 1c
CP042621.1	IncFII(pCoo)_1, CR942285,	blaKPC-2	Sus scrofa domesticus		78425	Taiwan	Escherichia coli
CP042633.1	IncFII(pSE11)_1, AP009242,	blaKPC-2	Sus scrofa domesticus		89339	Taiwan	Escherichia coli
CP042642.1	IncFII_1, AY458016,	blaKPC-2	Sus scrofa domesticus		77023	Taiwan	Escherichia coli
CP042601.1	IncFII_1, AY458016,	blaKPC-2	Sus scrofa domesticus		78117	Taiwan	Escherichia coli
CP042439.1	IncFII(S)_1, CP000858,	blaKPC-2			81966	USA	Salmonella enterica
CP041648.1	IncFII(pKP91)_1, CP000966, |IncFIA(HI1)_1, AF250878,	blaKPC-2	Homo sapiens		164805	China: Tianjin	Klebsiella pneumoniae
CP039501.1	IncFII(S)_1, CP000858,	blaKPC-2			81815	India	Salmonella enterica subsp. enterica serovar Bareilly str. CFSAN000189
CP038003.1	IncFII(pHN7A8)_1, JN232517,	blaKPC-2	Homo sapiens		149518	China: Bazhong, Sichuan	Klebsiella pneumoniae
CP026826.1	IncFII_1, AY458016,	blaKPC-2	Homo sapiens		224352		Shigella dysenteriae
CP026844.1	IncFII_1, AY458016,	blaKPC-2			230094		Shigella boydii
CP026838.1	IncFII_1, AY458016,	blaKPC-2			103367		Shigella dysenteriae
CP026876.1	IncFII_1, AY458016,	blaKPC-2		Feces of patient with dysentery	166502		Shigella boydii
CP026830.1	IncFII_1, AY458016, |IncFIB(pB171)_1, AB024946,	blaKPC-2			181100		Shigella dysenteriae
LR213461.1	IncFII(pSE11)_1, AP009242,	blaKPC-2		feces	83905		Shigella sonnei
LR213457.1	IncFII(pSE11)_1, AP009242,	blaKPC-2		feces	76615		Shigella flexneri
LR213456.1	IncFII_1, AY458016,	blaKPC-2		feces	234171		Shigella flexneri
CP034724.1	IncFII(S)_1, CP000858,	blaKPC-2	Bos taurus	Farm	63881	Rwanda:Rulindo	Salmonella enterica subsp. enterica serovar Stanleyville
CP034704.1	IncFII(S)_1, CP000858,	blaKPC-2		Meat retail	63885	Rwanda:Rulindo	Salmonella enterica subsp. enterica serovar Stanleyville
CP034701.1	IncFII(S)_1, CP000858,	blaKPC-2		Meat retail	63881	Rwanda:Rulindo	Salmonella enterica subsp. enterica serovar Stanleyville
CP025880.1	IncFII(pHN7A8)_1, JN232517, |IncFII(pSFO)_1, AF401292,	blaKPC-2	Homo sapiens	stool	46658	India	Escherichia coli
CP025876.1	IncFII(29)_1, CP003035,	blaKPC-2	Homo sapiens	stool	80573	India	Escherichia coli
CP025891.1	IncFII(pHN7A8)_1, JN232517,	blaKPC-2	Homo sapiens	stool	32472	India	Escherichia coli
CP025898.1	IncFII(pCoo)_1, CR942285,	blaKPC-2	Homo sapiens	stool	79888	India	Escherichia coli
CP025909.1	IncFII(pCoo)_1, CR942285,	blaKPC-2	Homo sapiens	stool	83017	Mali	Escherichia coli
CP025908.1	IncFII_1, AY458016,	blaKPC-2	Homo sapiens	stool	146395	Mali	Escherichia coli
CP025928.1	IncFII(29)_1, CP003035,	blaKPC-2	Homo sapiens	stool	80573	India	Escherichia coli
CP025927.1	IncFII(pHN7A8)_1, JN232517,	blaKPC-2	Homo sapiens	stool	29775	India	Escherichia coli
CP034214.1	IncFII(29)_1, CP003035,	blaKPC-2			40180		Escherichia albertii
CP034056.1	IncFII_1, AY458016,	blaKPC-2		blood	89709		Klebsiella pneumoniae
CP033511.1	IncFII_1, AY458016,	blaKPC-2			222142	USA:WA	Shigella flexneri
CP032850.1	IncFII(S)_1, CP000858, |IncFIB(S)_1, FN432031,	blaKPC-2		chicken meat and conveyer belt	59387	China: Anhui	Salmonella enterica subsp. enterica serovar Enteritidis
CP032294.1	IncFII(pECLA)_1, CP001919, |IncR_1, DQ449578,	blaKPC-2			119757		Enterobacter cloacae
CP032292.1	IncFII(pCTU2)_1, FN543095, |IncFIB(K)_1, JN233704,	blaKPC-2			105998		Enterobacter cloacae
CP031735.1	IncFII(K)_1, CP000648, |IncFIB(K)_1, JN233704,	blaKPC-2	Homo sapiens	blood	253531	Korea: Seoul	Klebsiella pneumoniae subsp. pneumoniae
CP031286.1	IncFII(pCoo)_1, CR942285,	blaKPC-2		healthy broiler chicken	79635	Brazil:Sao Paulo	Escherichia fergusonii
CP028181.1	IncFII(K)_1, CP000648, |IncFIB(K)_1, JN233704,	blaKPC-2	Homo sapiens		227967	Denmark	Klebsiella pneumoniae
CP021464.1	IncFII(S)_1, CP000858, |IncFIB(S)_1, FN432031,	blaKPC-2	Homo sapiens	blood	115864	Kenya	Salmonella enterica subsp. enterica serovar Typhimurium
CP027765.1	IncFII(pSE11)_1, AP009242,	blaKPC-2	Homo sapiens	stool	66388	USA	Escherichia coli
CP027641.1	IncFII(pCoo)_1, CR942285, |ColRNAI_1, DQ298019, |IncFIB(AP001918)_1, AP001918,	blaKPC-2	Homo sapiens	stool	126957	USA	Escherichia coli
CP027377.1	IncFII(pCoo)_1, CR942285,	blaKPC-2	Homo sapiens	stool	70152	USA	Escherichia coli
CP027485.1	IncFII_1, AY458016, |IncQ1_1, M28829, |IncFIB(AP001918)_1, AP001918,	blaKPC-2	Homo sapiens	stool	147394	USA	Escherichia coli
CP026789.1	IncFII_1, AY458016,	blaKPC-2			113130		Shigella flexneri 2a
CP026798.1	IncFII_1, AY458016,	blaKPC-2			146337		Shigella boydii
CP026794.1	IncFII_1, AY458016,	blaKPC-2			251323	USA	Shigella flexneri
CP026843.1	IncFII_1, AY458016,	blaKPC-2			106437		Shigella dysenteriae
CP026841.1	IncFII_1, AY458016,	blaKPC-2			215925		Shigella dysenteriae
CP026837.1	IncFII_1, AY458016,	blaKPC-2			213410		Shigella boydii
CP026835.1	IncFII_1, AY458016,	blaKPC-2		Feces of patient with diarrhea	99066		Shigella dysenteriae
CP026833.1	IncFII_1, AY458016,	blaKPC-2		Feces of patient with diarrhea	224419		Shigella dysenteriae
CP026829.1	IncFII_1, AY458016,	blaKPC-2			216328		Shigella dysenteriae
CP026771.1	IncFII_1, AY458016,	blaKPC-2			220759		Shigella flexneri Y
CP026812.1	IncFII_1, AY458016,	blaKPC-2			181479	USA	Shigella flexneri
CP026806.1	IncFII_1, AY458016,	blaKPC-2			69966		Shigella dysenteriae
CP026804.1	IncFII_1, AY458016,	blaKPC-2			245004	USA	Shigella flexneri
CP026732.1	IncFII_1, AY458016,	blaKPC-2			59816		Shigella boydii
CP026189.1	IncFII(pSFO)_1, AF401292,	blaKPC-2			171306	USA	Enterobacteriaceae bacterium ENNIH2
CP024157.1	IncFII_1, AY458016,	blaKPC-2		clinical patient	88736	China	Escherichia coli
CP024510.1	IncFII(K)_1, CP000648,	blaKPC-2			98344		Klebsiella pneumoniae
CP024509.1	IncFII(p14)_1, JQ418538,	blaKPC-2			140704		Klebsiella pneumoniae
CP024476.1	IncFII_1, AY458016,	blaKPC-2			220282	USA	Shigella flexneri 7b
CP024475.1	IncFII(pSE11)_1, AP009242,	blaKPC-2			82833	USA	Shigella flexneri 7b
CP024268.1	IncFII(pCoo)_1, CR942285,	blaKPC-2			95350	USA	Escherichia coli O6:H16
CP024250.1	IncFII(pCoo)_1, CR942285,	blaKPC-2			99099	Jordan	Escherichia coli O182:H21
CP024249.1	IncFII(29)_1, CP003035, |IncFIB(AP001918)_1, AP001918,	blaKPC-2			167230	Jordan	Escherichia coli O182:H21
CP024238.1	IncFII(pSE11)_1, AP009242, |IncFII(pCoo)_1, CR942285,	blaKPC-2			274465	Bangladesh	Escherichia coli O15:H11
CP023646.1	IncFII_1, AY458016,	blaKPC-2	Homo sapiens		214673	Somalia	Shigella sonnei
CP020087.1	IncFII_1, AY458016,	blaKPC-2		hospitalized patients	228834	China: Hangzhou	Shigella flexneri 1a
CP020343.1	IncFII_1, AY458016,	blaKPC-2	Homo sapiens		144194	China: Hangzhou	Shigella flexneri 1a
CP020340.1	IncFII_1, AY458016,	blaKPC-2		hospitalized patients	73096	China: Hangzhou	Shigella flexneri 4c
CP020338.1	IncFII(pHN7A8)_1, JN232517,	blaKPC-2		hospitalized patients	95633	China:Hangzhou	Shigella flexneri 4c
CP020337.1	IncFII_1, AY458016,	blaKPC-2		hospitalized patients	223354	China:Hangzhou	Shigella flexneri 4c
CP022460.1	IncFII_1, AY458016,	blaKPC-2	Homo sapiens		67979	USA	Shigella sonnei
HE616529.1	IncFII_1, AY458016,	blaKPC-2			215774		Shigella sonnei 53G
CP012113.1	IncFII_1, AY458016, |IncFIB(AP001918)_1, AP001918,	blaKPC-2	Gallus gallus domesticus	peritoneal cavity	132464	USA	Escherichia coli
CP019696.1	IncFII_1, AY458016,	blaKPC-2	Homo sapiens	feces	214565	Hungary: Halimba	Shigella sonnei
CP020113.1	IncFII(S)_1, CP000858, |IncFIB(AP001918)_1, AP001918,	blaKPC-2	Bos taurus	bovine pre-evisceration carcass	140518	USA: BIFSCo Region 5	Salmonella enterica subsp. enterica serovar Typhimurium str. USDA-ARS-USMARC-1810
CP018958.1	IncFII(pSE11)_1, AP009242,	blaKPC-2	Homo sapiens		53198	Ecuador: Quito	Escherichia coli
CP013721.1	IncFII(S)_1, CP000858, |IncFIB(S)_1, FN432031,	blaKPC-2		White-crowned sparrow	93925	USA:California	Salmonella enterica subsp. enterica serovar Typhimurium
CP019710.1	IncFII(Y)_1, CP001049,	blaKPC-2		lab strain	69706		Yersinia pestis
CP006737.1	IncFII(pCoo)_1, CR942285, |IncFII_1, AY458016,	blaKPC-2			177681		Shigella dysenteriae 1617
CP018462.1	IncFII_1, AY458016,	blaKPC-2	Homo sapiens	tracheal secretion	32942	Germany: Goettingen	Klebsiella pneumoniae
CP014493.1	IncFII(29)_1, CP003035, |IncFIB(AP001918)_1, AP001918, |Col156_1, NC_009781,	blaKPC-2	Homo sapiens		128305	USA: Minneapolis	Escherichia coli
AP011958.1	IncFII(S)_1, CP000858, |IncFIB(S)_1, FN432031,	blaKPC-2			106510		Salmonella enterica subsp. enterica serovar Typhimurium str. T000240
CP012496.1	IncFII_1, AY458016, |IncFIB(H89-PhagePlasmid)_1, HG530657,	blaKPC-2	Homo sapiens		34714	USA	Escherichia coli
CP012495.1	IncFII(pHN7A8)_1, JN232517,	blaKPC-2	Homo sapiens		52297	USA	Escherichia coli
CP006001.1	IncFII(29)_1, CP003035,	blaKPC-2		stool	66341	Viet Nam	Escherichia coli B7A
JX486126.1	IncFII_1, AY458016,	blaKPC-2			87419		uncultured bacterium
CP000039.1	IncFII_1, AY458016,	blaKPC-2			214396		Shigella sonnei Ss046
CP001384.1	IncFII_1, AY458016,	blaKPC-2			223364		Shigella flexneri 2002017
CP001590.1	IncFII(Y)_1, CP001049,	blaKPC-2			69665		Yersinia pestis D182038
CP014577.1	IncFII(S)_1, CP000858, |IncFIB(S)_1, FN432031,	blaKPC-2	Bos taurus	ground beef	93930	USA: Colorado	Salmonella enterica subsp. enterica serovar Typhimurium
KT780723.1	IncFII(Yp)_1, CP000670,	blaKPC-2			140698		uncultured bacterium
CP012142.1	IncFII_1, AY458016,	blaKPC-2	Homo sapiens		222060	China	Shigella flexneri 4c
CP012139.1	IncFII_1, AY458016,	blaKPC-2	Homo sapiens		86407	China	Shigella flexneri 2a
CP012138.1	IncFII_1, AY458016,	blaKPC-2	Homo sapiens		144188	China	Shigella flexneri 2a
LT174531.1	IncFII(pSE11)_1, AP009242,	blaKPC-2			68999		Shigella sonnei
CP014200.1	IncFII(pCoo)_1, CR942285,	blaKPC-2		environmental	56887	United Kingdom	Escherichia coli
CP014199.1	IncFII(pCoo)_1, CR942285,	blaKPC-2		environmental	89107	United Kingdom	Escherichia coli
CP010830.1	IncFII_1, AY458016,	blaKPC-2	Homo sapiens	stool	215551	South Korea	Shigella sonnei
CP013836.1	IncFII_1, AY458016, |IncFIA_1, AP001918, |IncFIB(pB171)_1, AB024946,	blaKPC-2	Homo sapiens		140502	USA: Minneapolis	Escherichia coli
KT317613.1	IncFII(S)_1, CP000858, |IncFIB(S)_1, FN432031,	blaKPC-2		Broiler	59372	Canada: Ontario	Salmonella enterica subsp. enterica serovar Enteritidis str. EC20120005
KT317611.1	IncFII(S)_1, CP000858, |IncFIB(S)_1, FN432031,	blaKPC-2		chicken-abbatoir-Sporadic	59372	Canada: Alberta	Salmonella enterica subsp. enterica serovar Enteritidis str. EC20090641
CP011990.1	IncFII(K)_1, CP000648, |IncR_1, DQ449578,	blaKPC-2			162533		Klebsiella pneumoniae UHKPC33
CP007150.1	IncFII(29)_1, CP003035, |Col156_1, NC_009781, |IncFIB(AP001918)_1, AP001918,	blaKPC-2			114231		Escherichia coli RS218
CP007038.1	IncFII_1, AY458016,	blaKPC-2			222586		Shigella flexneri G1663
NZ_CP054582.1	IncFII_1, AY458016,	blaKPC-2	Homo sapiens		94308	USA: Athens	Escherichia coli
NZ_CP059841.1	IncFII(pCoo)_1, CR942285, |IncFIB(pB171)_1, AB024946,	blaKPC-2	Homo sapiens	stool	96603	United Kingdom: Taunton	Escherichia coli
NZ_CP056511.1	IncFII(pCRY)_1, NC_005814,	blaKPC-2		Wastewater influent sample	62128	United Kingdom	Citrobacter sp. RHBSTW-00446
NZ_CP056624.1	IncFII(K)_1, CP000648,	blaKPC-2		Wastewater influent sample	152768	United Kingdom	Citrobacter freundii
NZ_CP057783.1	IncFII(pECLA)_1, CP001919,	blaKPC-2		Pooled sheep faecal samples collected from floor of farm	154491	United Kingdom	Enterobacter sp. RHB15-C17
NZ_MH061383.1	IncFII_1, AY458016, |IncR_1, DQ449578,	blaKPC-2			117945		Pseudomonas aeruginosa
NZ_MN792917.1	IncFII(pKPX1)_1, AP012055,	blaKPC-2			103063		Enterobacter hormaechei subsp. xiangfangensis
NZ_MT129535.1	IncFII(K)_1, CP000648, |IncFIB(pQil)_1, JN233705,	blaKPC-2			111828		Klebsiella aerogenes
NZ_MT108210.1	IncFII(K)_1, CP000648,	blaKPC-2			119434		Klebsiella pneumoniae
NZ_MT108206.1	IncFII(pHN7A8)_1, JN232517,	blaKPC-2			86625		Klebsiella pneumoniae
NZ_MT108205.1	IncFII(pHN7A8)_1, JN232517,	blaKPC-2			71872		Klebsiella pneumoniae
NZ_MN891675.1	IncFII(K)_1, CP000648, |IncFIB(K)_1, JN233704,	blaKPC-2			201841		Klebsiella pneumoniae
NZ_MT108213.1	IncFII(Yp)_1, CP000670,	blaKPC-2			142242		Klebsiella pneumoniae
NZ_MT108208.1	IncFII(pHN7A8)_1, JN232517,	blaKPC-2			97460		Klebsiella pneumoniae
NZ_MN891684.1	IncFII(pHN7A8)_1, JN232517, |ColRNAI_1, DQ298019,	blaKPC-2			115489		Klebsiella pneumoniae
NZ_MN891681.1	IncFII(pHN7A8)_1, JN232517,	blaKPC-2			115744		Klebsiella pneumoniae
NZ_MN842295.1	IncFII(pHN7A8)_1, JN232517, |IncR_1, DQ449578,	blaKPC-2			169804		Klebsiella pneumoniae
NZ_MN842291.1	IncFII(pSFO)_1, AF401292, |IncQ1_1, M28829,	blaKPC-2			140000		Klebsiella pneumoniae
NZ_MN823998.1	IncFII(K)_1, CP000648, |IncFIB(K)_1, JN233704,	blaKPC-2			173610		Klebsiella pneumoniae
NZ_MT090960.1	IncFII(pCRY)_1, NC_005814,	blaKPC-2			84699		Klebsiella pneumoniae
NZ_MN823994.1	IncFII(pCTU2)_1, FN543095,	blaKPC-2			32925		Leclercia adecarboxylata
NZ_MN891683.1	IncFII(K)_1, CP000648,	blaKPC-2			119921		Klebsiella pneumoniae
NZ_MN891679.1	IncFII(Yp)_1, CP000670,	blaKPC-2			142244		Klebsiella pneumoniae
NZ_MN842292.1	IncFII(pHN7A8)_1, JN232517, |IncR_1, DQ449578,	blaKPC-2			142041		Klebsiella pneumoniae
NZ_MN823997.1	IncFII(K)_1, CP000648, |IncQ1_1, M28829, |IncFIB(K)_1, JN233704,	blaKPC-2			194141		Klebsiella pneumoniae
NZ_MN823990.1	IncFII(Yp)_1, CP000670, |IncN_1, AY046276,	blaKPC-2			61140		Klebsiella pneumoniae
NZ_MT109193.1	IncFII(pHN7A8)_1, JN232517,	blaKPC-2			138959		Klebsiella pneumoniae
NZ_MN661404.1	IncFII(K)_1, CP000648,	blaKPC-2			107000		Klebsiella quasipneumoniae
NZ_MN891685.1	IncFII(pHN7A8)_1, JN232517,	blaKPC-2			67505		Klebsiella pneumoniae
NZ_MN891678.1	IncFII(Yp)_1, CP000670, |IncQ1_1, M28829,	blaKPC-2			128668		Klebsiella pneumoniae
NZ_MT066418.1	IncFII(pHN7A8)_1, JN232517,	blaKPC-2			138959		Klebsiella pneumoniae
NZ_MN661403.1	IncFII(p14)_1, JQ418538,	blaKPC-2			119810		Klebsiella quasipneumoniae
NZ_MN823996.1	IncFII(K)_1, CP000648,	blaKPC-2			64782		Klebsiella pneumoniae
NZ_MN688131.1	IncFII(pKPX1)_1, AP012055,	blaKPC-2			103199		Enterobacter hormaechei subsp. xiangfangensis
NZ_MN419308.1	IncFII(pHN7A8)_1, JN232517,	blaKPC-2			62594		Klebsiella pneumoniae
NZ_MK933278.1	IncFII(Yp)_1, CP000670, |IncFIB(pB171)_1, AB024946,	blaKPC-2			110786		Enterobacter hormaechei
NZ_MN175388.1	IncFII(p14)_1, JQ418538,	blaKPC-2			86619		Cronobacter sp.
NZ_CP051287.1	IncFII(S)_1, CP000858, |IncFIB(S)_1, FN432031,	blaKPC-2	Gull		94272	Canada: Saskatchewan	Salmonella enterica subsp. enterica serovar Typhimurium
NZ_CP051281.1	IncFII(S)_1, CP000858, |IncFIB(S)_1, FN432031,	blaKPC-2	Junco		99722	Canada: British Columbia	Salmonella enterica subsp. enterica serovar Typhimurium
NZ_AP022370.1	IncFII(pCRY)_1, NC_005814,	blaKPC-2	Homo sapiens		96042	Japan:Osaka	Klebsiella pneumoniae
NZ_CP056835.1	IncFII(SARC14)_1, JQ418540, |IncFIB(pB171)_1, AB024946, |IncFII(S)_1, CP000858,	blaKPC-2		Wastewater influent sample	167459	United Kingdom	Citrobacter sp. RHBSTW-00127
NZ_CP056829.1	IncFII(SARC14)_1, JQ418540, |IncFII(S)_1, CP000858,	blaKPC-2		Wastewater influent sample	100873	United Kingdom	Citrobacter freundii
NZ_CP056908.1	IncFII(SARC14)_1, JQ418540, |IncFII(p14)_1, JQ418538,	blaKPC-2		Wastewater influent sample	98209	United Kingdom	Citrobacter freundii
NZ_CP057151.1	IncFII(Yp)_1, CP000670,	blaKPC-2		Pooled cattle faecal samples collected from floor of farm	91406	United Kingdom	Citrobacter sp. RHB35-C17
NZ_CP056394.1	IncFII(pECLA)_1, CP001919, |IncFIA(HI1)_1, AF250878,	blaKPC-2		Freshwater sample from upstream of wastewater treatment plant	89835	United Kingdom	Enterobacter sp. RHBSTW-00593
NZ_CP056452.1	IncFII(SARC14)_1, JQ418540, |IncFII(p14)_1, JQ418538,	blaKPC-2		Wastewater influent sample	107190	United Kingdom	Citrobacter freundii
NZ_CP057036.1	IncFII(K)_1, CP000648,	blaKPC-2		Pooled cattle faecal samples collected from floor of farm	86316	United Kingdom	Klebsiella pneumoniae
NZ_CP056880.1	IncFII(Yp)_1, CP000670,	blaKPC-2		Wastewater influent sample	107020	United Kingdom	Klebsiella pneumoniae
NZ_CP056885.1	IncFII(Yp)_1, CP000670,	blaKPC-2		Wastewater influent sample	107020	United Kingdom	Klebsiella pneumoniae
NZ_CP056593.1	IncFII(SARC14)_1, JQ418540, |IncFII(S)_1, CP000858,	blaKPC-2		Freshwater sample from downstream of wastewater treatment plant	54483	United Kingdom	Citrobacter freundii
NZ_CP056721.1	IncFII(pECLA)_1, CP001919, |IncFIB(pECLA)_1, CP001919,	blaKPC-2		Wastewater effluent sample	118204	United Kingdom	Enterobacter hormaechei
NZ_CP056596.1	IncFII(SARC14)_1, JQ418540, |IncFII(S)_1, CP000858,	blaKPC-2		Freshwater sample from upstream of wastewater treatment plant	76228	United Kingdom	Citrobacter freundii
NZ_CP056410.1	IncFII(SARC14)_1, JQ418540, |IncFIB(pB171)_1, AB024946, |IncFII(S)_1, CP000858,	blaKPC-2		Wastewater effluent sample	145381	United Kingdom	Citrobacter sp. RHBSTW-00535
NZ_CP056712.1	IncFII(pECLA)_1, CP001919, |IncFIB(K)_1, JN233704, |IncR_1, DQ449578,	blaKPC-2		Freshwater sample from upstream of wastewater treatment plant	240613	United Kingdom	Enterobacter asburiae
NZ_CP056588.1	IncFII(Yp)_1, CP000670,	blaKPC-2		Freshwater sample from downstream of wastewater treatment plant	84673	United Kingdom	Citrobacter freundii
NZ_CP056149.1	IncFII(pECLA)_1, CP001919, |IncFIB(pECLA)_1, CP001919,	blaKPC-2		Wastewater effluent sample	142158	United Kingdom	Enterobacter roggenkampii
NZ_CP056677.1	IncFII(pECLA)_1, CP001919, |IncFIB(pECLA)_1, CP001919,	blaKPC-2		Wastewater effluent sample	93159	United Kingdom	Enterobacter hormaechei
NZ_CP056739.1	IncFII(pECLA)_1, CP001919, |IncR_1, DQ449578,	blaKPC-2		Wastewater influent sample	100493	United Kingdom	Enterobacter roggenkampii
NZ_CP056728.1	IncFII(pECLA)_1, CP001919, |IncFIB(pECLA)_1, CP001919,	blaKPC-2		Wastewater influent sample	96235	United Kingdom	Enterobacter hormaechei
NZ_CP056692.1	IncFII(pECLA)_1, CP001919, |IncFIB(pECLA)_1, CP001919,	blaKPC-2		Wastewater influent sample	109281	United Kingdom	Enterobacter hormaechei
NZ_CP056456.1	IncFII(pECLA)_1, CP001919, |IncFIB(pECLA)_1, CP001919,	blaKPC-2		Freshwater sample from downstream of wastewater treatment plant	111966	United Kingdom	Enterobacter hormaechei
NZ_CP056257.1	IncFII(SARC14)_1, JQ418540, |IncFIB(pB171)_1, AB024946, |IncFII(S)_1, CP000858,	blaKPC-2		Wastewater influent sample	206605	United Kingdom	Citrobacter freundii
NZ_CP056400.1	IncFII(SARC14)_1, JQ418540, |IncFIB(pB171)_1, AB024946, |IncFII(S)_1, CP000858,	blaKPC-2		Freshwater sample from downstream of wastewater treatment plant	179403	United Kingdom	Citrobacter sp. RHBSTW-00570
NZ_CP056665.1	IncFII(pECLA)_1, CP001919, |IncFIB(pECLA)_1, CP001919,	blaKPC-2		Wastewater influent sample	83283	United Kingdom	Enterobacter hormaechei
NZ_CP056748.1	IncFII(pECLA)_1, CP001919, |IncFIB(pECLA)_1, CP001919,	blaKPC-2		Wastewater influent sample	96779	United Kingdom	Enterobacter hormaechei
NZ_CP056252.1	IncFII(SARC14)_1, JQ418540, |IncFIB(pB171)_1, AB024946, |IncFII(S)_1, CP000858,	blaKPC-2		Wastewater influent sample	155385	United Kingdom	Citrobacter sp. RHBSTW-00903
NZ_CP056169.1	IncFII(pECLA)_1, CP001919, |IncFIB(pECLA)_1, CP001919,	blaKPC-2		Wastewater effluent sample	197969	United Kingdom	Enterobacter roggenkampii
NZ_CP056547.1	IncFII(SARC14)_1, JQ418540, |IncFIB(pB171)_1, AB024946, |IncFII(S)_1, CP000858,	blaKPC-2		Freshwater sample from downstream of wastewater treatment plant	119062	United Kingdom	Citrobacter sp. RHBSTW-00424
NZ_CP056702.1	IncFII(K)_1, CP000648,	blaKPC-2		Freshwater sample from downstream of wastewater treatment plant	144021	United Kingdom	Klebsiella grimontii
NZ_CP056688.1	IncFII(Yp)_1, CP000670,	blaKPC-2		Wastewater influent sample	75825	United Kingdom	Klebsiella grimontii
NZ_CP056687.1	IncFII(K)_1, CP000648,	blaKPC-2		Wastewater influent sample	76134	United Kingdom	Klebsiella grimontii
NZ_CP056686.1	IncFII(Yp)_1, CP000670,	blaKPC-2		Wastewater influent sample	113484	United Kingdom	Klebsiella grimontii
NZ_CP056684.1	IncFII(Yp)_1, CP000670,	blaKPC-2		Wastewater influent sample	134986	United Kingdom	Klebsiella grimontii
NZ_CP056139.1	IncFII(pKP91)_1, CP000966,	blaKPC-2		Wastewater influent sample	157649	United Kingdom	Klebsiella michiganensis
NZ_CP056138.1	IncFII(p14)_1, JQ418538,	blaKPC-2		Wastewater influent sample	166165	United Kingdom	Klebsiella michiganensis
NZ_CP056166.1	IncFII(pCoo)_1, CR942285,	blaKPC-2		Freshwater sample from upstream of wastewater treatment plant	87925	United Kingdom	Escherichia marmotae
NZ_CP056239.1	IncFII(SARC14)_1, JQ418540, |IncFIB(pB171)_1, AB024946, |IncFII(S)_1, CP000858,	blaKPC-2		Wastewater effluent sample	206642	United Kingdom	Citrobacter freundii
NZ_CP056374.1	IncFII(K)_1, CP000648,	blaKPC-2		Wastewater influent sample	171701	United Kingdom	Klebsiella pneumoniae
NZ_CP056428.1	IncFII(pCRY)_1, NC_005814,	blaKPC-2		Wastewater influent sample	25549	United Kingdom	Klebsiella pneumoniae
NZ_CP056485.1	IncFII(Yp)_1, CP000670,	blaKPC-2		Wastewater effluent sample	162733	United Kingdom	Klebsiella sp. RHBSTW-00464
NZ_CP056311.1	IncFII(pMET)_1, EU383016,	blaKPC-2		Freshwater sample from downstream of wastewater treatment plant	36438	United Kingdom	Klebsiella pneumoniae
NZ_CP056310.1	IncFII(p14)_1, JQ418538,	blaKPC-2		Freshwater sample from downstream of wastewater treatment plant	97542	United Kingdom	Klebsiella pneumoniae
NZ_CP056533.1	IncFII(Yp)_1, CP000670,	blaKPC-2		Freshwater sample from downstream of wastewater treatment plant	74689	United Kingdom	Klebsiella pneumoniae
NZ_CP030006.1	IncFII(29)_1, CP003035, |IncFII(p96A)_1, JQ418521,	blaKPC-2			67730		Salmonella enterica subsp. enterica serovar Berta
NZ_MN832595.1	IncFII(K)_1, CP000648,	blaKPC-2			120427		Klebsiella pneumoniae
NC_025184.1	IncFII(Yp)_1, CP000670, |IncFIB(pB171)_1, AB024946,	blaKPC-2			110786		Klebsiella pneumoniae
NC_019343.1	IncFII(29)_1, CP003035, |IncFII(p96A)_1, JQ418521,	blaKPC-2			67727		Salmonella sp. 96A-29192
NC_019342.1	IncFII(p14)_1, JQ418538,	blaKPC-2			130175		Salmonella sp. 14
NC_019152.1	IncFII(K)_1, CP000648,	blaKPC-2			21138		Klebsiella pneumoniae
NC_019126.1	IncFII(p14)_1, JQ418538, |IncFII(SARC14)_1, JQ418540,	blaKPC-2			43577		Salmonella enterica subsp. indica
NC_019122.1	IncFII(pCoo)_1, CR942285, |IncFIA_1, AP001918, |IncFIB(AP001918)_1, AP001918,	blaKPC-2			120524		Salmonella enterica subsp. enterica serovar Heidelberg
NC_019117.1	IncFII(pCoo)_1, CR942285, |IncFIA_1, AP001918, |IncFIB(AP001918)_1, AP001918,	blaKPC-2			117278		Salmonella enterica subsp. enterica serovar Heidelberg
NC_015963.1	IncFII(pENTA)_1, CP003027, |IncFIB(pENTAS01)_1, CP003027,	blaKPC-2			166725		Enterobacter soli
NC_015154.1	IncFII(K)_1, CP000648, |IncFIB(K)_1, JN233704,	blaKPC-2			95626		Klebsiella pneumoniae
NZ_CP078125.1	IncFII(pCRY)_1, NC_005814,	blaKPC-2	Homo sapiens	sputum	95399	China:Wuhan	Klebsiella pneumoniae
NZ_CP058183.1	IncFII(Yp)_1, CP000670,	blaKPC-2		Freshwater sample from downstream of wastewater treatment plant	95921	United Kingdom	Klebsiella grimontii
NZ_CP058181.1	IncFII(p14)_1, JQ418538, |IncFIA(HI1)_1, AF250878,	blaKPC-2		Freshwater sample from downstream of wastewater treatment plant	133995	United Kingdom	Klebsiella grimontii
NZ_CP058188.1	IncFII(pECLA)_1, CP001919, |IncFIB(pB171)_1, AB024946, |IncFIB(pENTE01)_1, CP000654,	blaKPC-2		Wastewater influent sample	169857	United Kingdom	Enterobacter hormaechei
NZ_CP058197.1	IncFII(Yp)_1, CP000670,	blaKPC-2		Wastewater influent sample	176631	United Kingdom	Enterobacter roggenkampii
NZ_CP058154.1	IncFII(pECLA)_1, CP001919, |IncR_1, DQ449578,	blaKPC-2		Freshwater sample from downstream of wastewater treatment plant	113845	United Kingdom	Enterobacter hormaechei
NZ_CP033962.1	IncFII(pHN7A8)_1, JN232517,	blaKPC-2	Homo sapiens	stool	136159	China:Zhejiang	Klebsiella pneumoniae
NZ_CP033957.1	IncFII(pCRY)_1, NC_005814,	blaKPC-2	Homo sapiens	stool	87095	China:Zhejiang	Klebsiella pneumoniae
NC_020087.1	IncFII(K)_1, CP000648,	blaKPC-2			133191		Klebsiella pneumoniae
NC_013727.1	IncFII_1, AY458016,	blaKPC-2			70275		Shigella sonnei
NC_004564.1	IncFII(pYVa12790)_1, AY150843,	blaKPC-2			66591		Yersinia enterocolitica
NC_002120.1	IncFII(Y)_1, CP001049,	blaKPC-2			69673		Yersinia enterocolitica W22703
NC_002134.1	IncFII_1, AY458016,	blaKPC-2			94281		Shigella flexneri 2b
NZ_CP080371.1	IncFII_1, AY458016,	blaKPC-2	Homo sapiens		100261	Pakistan: Faisalabad	Escherichia coli
NZ_CP080300.1	IncFII(pCRY)_1, NC_005814,	blaKPC-2	Homo sapiens		80673	China:Hangzhou	Klebsiella pneumoniae
NZ_CP080366.1	IncFII(Yp)_1, CP000670,	blaKPC-2	Homo sapiens	sputum	85191	China:wuxi	Klebsiella pneumoniae
NZ_CP055328.1	IncFII(p14)_1, JQ418538,	blaKPC-2		Freshwater sample from upstream of wastewater treatment plant	120646	United Kingdom	Klebsiella michiganensis
NZ_CP055513.1	IncFII(pMET)_1, EU383016,	blaKPC-2		Wastewater effluent sample	35237	United Kingdom	Klebsiella pneumoniae
NZ_CP055512.1	IncFII(p14)_1, JQ418538,	blaKPC-2		Wastewater effluent sample	95633	United Kingdom	Klebsiella pneumoniae
NZ_CP055312.1	IncFII(Yp)_1, CP000670,	blaKPC-2		Wastewater effluent sample	119319	United Kingdom	Klebsiella grimontii
NZ_CP055318.1	IncFII(Yp)_1, CP000670,	blaKPC-2		Freshwater sample from upstream of wastewater treatment plant	127832	United Kingdom	Klebsiella grimontii
NZ_CP055317.1	IncFII(K)_1, CP000648, |IncFIB(K)_1, JN233704,	blaKPC-2		Freshwater sample from upstream of wastewater treatment plant	151589	United Kingdom	Klebsiella grimontii
NZ_CP058192.1	IncFII(pECLA)_1, CP001919, |IncR_1, DQ449578,	blaKPC-2		Wastewater influent sample	141272	United Kingdom	Enterobacter hormaechei
NZ_CP058161.1	IncFII(pECLA)_1, CP001919, |IncR_1, DQ449578,	blaKPC-2		Wastewater effluent sample	113845	United Kingdom	Enterobacter hormaechei
NZ_CP058158.1	IncFII(pECLA)_1, CP001919, |IncFIB(pECLA)_1, CP001919,	blaKPC-2		Wastewater effluent sample	113610	United Kingdom	Enterobacter hormaechei
NZ_CP058150.1	IncFII(pECLA)_1, CP001919, |IncFIB(pECLA)_1, CP001919,	blaKPC-2		Freshwater sample from downstream of wastewater treatment plant	111966	United Kingdom	Enterobacter hormaechei
NZ_CP058129.1	IncFII(pECLA)_1, CP001919, |IncFIB(pECLA)_1, CP001919,	blaKPC-2		Wastewater influent sample	87112	United Kingdom	Enterobacter hormaechei
NZ_CP055884.1	IncFII(pECLA)_1, CP001919, |IncFIA(HI1)_1, AF250878,	blaKPC-2		Wastewater influent sample	137954	United Kingdom	Enterobacter sp. RHBSTW-00975
NZ_CP021777.1	IncFII(pECLA)_1, CP001919,	blaKPC-2			70882		Enterobacter cloacae complex sp.
NZ_CP051369.1	IncFII(Yp)_1, CP000670, |IncFIB(pB171)_1, AB024946,	blaKPC-2		bovine	136285	USA:MO	Salmonella enterica subsp. houtenae serovar 43:z4
NZ_CP080124.1	IncFII_1, AY458016,	blaKPC-2		chicken	105596	Pakistan: Faisalabad	Escherichia coli
NZ_CP080256.1	IncFII(pCoo)_1, CR942285, |IncFIB(AP001918)_1, AP001918,	blaKPC-2		Chicken fecal	153055	China:Guangdong province	Escherichia coli
NZ_CP080156.1	IncFII_1, AY458016,	blaKPC-2		chicken	119081	Pakistan: Faisalabad	Escherichia coli
NZ_CP080129.1	IncFII_1, AY458016,	blaKPC-2		chicken	91844	Pakistan: Faisalabad	Escherichia coli
NZ_CP080234.1	IncFII(pSE11)_1, AP009242, |IncX1_1, EU370913, |IncFII(pCoo)_1, CR942285,	blaKPC-2	Sus scrofa domesticus	clinical sample	77484	France	Escherichia coli O139:H1
NZ_CP080100.1	IncFII(K)_1, CP000648, |IncR_1, DQ449578,	blaKPC-2		raw sewage	228495	Argentina: Buenos Aires	Klebsiella quasipneumoniae
NZ_CP080175.1	IncFII_1, AY458016,	blaKPC-2		chicken	111556	Pakistan: Faisalabad	Escherichia coli
NZ_CP080164.1	IncFII_1, AY458016,	blaKPC-2		chicken	119081	Pakistan: Faisalabad	Escherichia coli
NZ_CP080134.1	IncFII_1, AY458016,	blaKPC-2		chicken	101760	Pakistan: Faisalabad	Escherichia coli
NZ_CP080263.1	IncFII_1, AY458016, |IncFIB(AP001918)_1, AP001918,	blaKPC-2		Chicken fecal	125082	China:Guangdong province	Escherichia coli
NZ_CP080237.1	IncFII(pCoo)_1, CR942285, |IncX1_1, EU370913,	blaKPC-2	Sus scrofa scrofa	wild boar	54694	France	Escherichia coli O139:H1
NZ_CP080236.1	IncFII(pCoo)_1, CR942285,	blaKPC-2	Sus scrofa scrofa	wild boar	83443	France	Escherichia coli O139:H1
NZ_CP080227.1	IncFII(pSE11)_1, AP009242,	blaKPC-2	Sus scrofa domesticus	clinical sample	82875	France	Escherichia coli O141:H4
NZ_CP080226.1	IncFII(pCoo)_1, CR942285,	blaKPC-2	Sus scrofa domesticus	clinical sample	82610	France	Escherichia coli O141:H4
NZ_CP080140.1	IncFII(29)_1, CP003035,	blaKPC-2		chicken	66580	Pakistan: Faisalabad	Escherichia coli
NZ_CP039855.1	IncFII(S)_1, CP000858, |IncFIB(S)_1, FN432031,	blaKPC-2	Homo sapiens		93897	Canada: BC	Salmonella enterica subsp. enterica serovar 1,4,[5],12:i:-
NZ_CP017992.1	IncFII(SARC14)_1, JQ418540, |IncFII(p14)_1, JQ418538,	blaKPC-2			79045	USA	Enterobacter cloacae complex sp. ECNIH7
NZ_CP017991.1	IncFII(Yp)_1, CP000670, |IncFIB(pENTAS01)_1, CP003027,	blaKPC-2			144025	USA	Enterobacter cloacae complex sp. ECNIH7
NZ_CP040186.1	IncFII(pKP91)_1, CP000966, |IncFIB(K)_1, JN233704,	blaKPC-2	Homosapiens	cerebrospinal fluid, hospital	110998	China	Raoultella planticola
NZ_CP040185.1	IncFII(Yp)_1, CP000670,	blaKPC-2	Homosapiens	cerebrospinal fluid, hospital	120082	China	Raoultella planticola
NZ_CP063230.1	IncFII(S)_1, CP000858,	blaKPC-2		water surface of oligotrophic pond	87710	Germany: Goettingen	Serratia marcescens
NZ_CP079727.1	IncFII(K)_1, CP000648,	blaKPC-2	Homo sapiens	urine	133750	China: Zhejiang	Klebsiella pneumoniae
NZ_CP079753.1	IncFII(pKP91)_1, CP000966,	blaKPC-2		urine	167012	China:Jinan	Raoultella ornithinolytica
NZ_CP078036.1	IncFII_1, AY458016,	blaKPC-2		bedside light switch in hospital intensive care unit	69836	Pakistan	Klebsiella pneumoniae
NZ_CP032166.1	IncFII(pHN7A8)_1, JN232517, |IncR_1, DQ449578,	blaKPC-2	Homo sapiens	urine	99048	China:Shanghai	Klebsiella pneumoniae
NZ_CP032165.1	IncFII_1, AY458016, |Col156_1, NC_009781, |IncFIB(AP001918)_1, AP001918,	blaKPC-2	Homo sapiens	urine	130628	China:Shanghai	Klebsiella pneumoniae
NZ_CP074705.1	IncFII(pCoo)_1, CR942285,	blaKPC-2	Homo sapiens	rectal swab	72073	Germany	Escherichia coli
NZ_MT754289.1	IncFII(pCoo)_1, CR942285, |IncB/O/K/Z_4, FN868832,	blaKPC-2			127505		Escherichia coli
NZ_MT754288.1	IncFII_1, AY458016,	blaKPC-2			68680		Escherichia coli
NZ_CP067382.1	IncFII(pCRY)_1, NC_005814,	blaKPC-2	Homo sapiens	urine	75780	Switzerland	Klebsiella grimontii
NZ_CP067389.1	IncFII(Yp)_1, CP000670,	blaKPC-2	Homo sapiens		92905	Switzerland	Klebsiella grimontii
NZ_CP067384.1	IncFII(Yp)_1, CP000670,	blaKPC-2	Homo sapiens		90605	Switzerland	Klebsiella grimontii
NZ_CP050155.1	IncFII(K)_1, CP000648,	blaKPC-2	Homo sapiens	sputum	130570	Hong Kong	Klebsiella quasipneumoniae
NZ_CP050170.1	IncFII(K)_1, CP000648,	blaKPC-2	Homo sapiens	rectal_swab	153935	Hong Kong	Klebsiella pneumoniae
NZ_CP079135.1	IncFII_1, AY458016,	blaKPC-2	Homo sapiens	urine	79555	India	Klebsiella pneumoniae subsp. pneumoniae
NZ_CP079124.1	IncFII_1, AY458016,	blaKPC-2	Homo sapiens	urine	79546	India	Klebsiella pneumoniae subsp. pneumoniae
NZ_CP058576.1	IncFII_1, AY458016,	blaKPC-2	Homo sapiens	urinary tract	77194	Australia	Escherichia coli
NZ_CP058575.1	IncFII_1, AY458016, |IncFIB(AP001918)_1, AP001918, |IncFIA_1, AP001918, |IncFIC(FII)_1, AP001918,	blaKPC-2	Homo sapiens	urinary tract	122379	Australia	Escherichia coli
NZ_CP053768.1	IncFII_1, AY458016,	blaKPC-2	Homo sapiens	blood	97846	India	Klebsiella pneumoniae
NZ_CP072743.1	IncFII(pseudo)_1, NC_011759,	blaKPC-2	rabbit		180139	China:Zhejiang	Serratia fonticola
NZ_CP078136.1	IncFII(pSE11)_1, AP009242, |IncFIB(AP001918)_1, AP001918,	blaKPC-2		urine	136082	China:Zhengzhou	Escherichia coli
NZ_OU342710.1	IncFII_1, AY458016,	blaKPC-2		urine	80027		Klebsiella pneumoniae
NZ_OU342707.1	IncFII(K)_1, CP000648, |IncFIB(K)_1, JN233704,	blaKPC-2		urine	227556		Klebsiella pneumoniae
NZ_MK433207.1	IncFII(pHN7A8)_1, JN232517,	blaKPC-2			180154		Klebsiella pneumoniae
NZ_MF918373.1	IncFII(K)_1, CP000648, |IncFIB(K)_1, JN233704,	blaKPC-2			181928		Klebsiella pneumoniae
NZ_MF918372.1	IncFII(pHN7A8)_1, JN232517,	blaKPC-2			117697		Klebsiella pneumoniae
NZ_KU318420.1	IncFII(pCoo)_1, CR942285,	blaKPC-2			71141		Klebsiella pneumoniae
NZ_MK471334.1	IncFII(pECLA)_1, CP001919, |IncFIA(HI1)_1, AF250878,	blaKPC-2			111155		Enterobacter cloacae
NZ_KU318419.1	IncFII(Yp)_1, CP000670,	blaKPC-2			90351		Klebsiella aerogenes
NZ_CP031723.1	IncFII(pECLA)_1, CP001919, |IncFIB(pECLA)_1, CP001919,	blaKPC-2	Homo sapiens		88009	China: Sichuan, Chengdu	Enterobacter hormaechei
NZ_CP027145.1	IncFII(pECLA)_1, CP001919, |IncR_1, DQ449578,	blaKPC-2			101548		Enterobacter hormaechei subsp. hoffmannii
NZ_CP011595.1	IncFII(SARC14)_1, JQ418540, |IncFII(S)_1, CP000858,	blaKPC-2	Homo sapiens	Perirectal	113105	USA:Virginia	Klebsiella oxytoca
NZ_MZ156804.1	IncFII(Yp)_1, CP000670, |IncFII(pRSB107)_1, AJ851089,	blaKPC-2			112413		Enterobacter cloacae complex sp.
NZ_KT896504.1	IncFII(K)_1, CP000648, |IncFIB(K)_1, JN233704,	blaKPC-2			186474		Klebsiella pneumoniae
NZ_CP039497.1	IncFII(S)_1, CP000858,	blaKPC-2	Homo sapiens		81942	USA:MD	Salmonella enterica subsp. enterica serovar Bareilly str. CFSAN000661
NZ_CP040808.1	IncFII(pSE11)_1, AP009242,	blaKPC-2	chicken	feces	80801	China: Zhejiang	Escherichia fergusonii
NZ_CP040807.1	IncFII(pHN7A8)_1, JN232517,	blaKPC-2	chicken	feces	90871	China: Zhejiang	Escherichia fergusonii
NZ_LN897475.1	IncFII(pHN7A8)_1, JN232517,	blaKPC-2			74768		Klebsiella pneumoniae
NZ_LN897474.1	IncFII(pHN7A8)_1, JN232517,	blaKPC-2			76863		Klebsiella pneumoniae
NZ_CP055248.1	IncFII(pHN7A8)_1, JN232517,	blaKPC-2	Homo sapiens	urine	89672	China:guangzhou	Citrobacter freundii
NZ_CP077776.1	IncFII(pCRY)_1, NC_005814,	blaKPC-2	Homo sapiens		86980		Klebsiella pneumoniae
NZ_CP035829.1	IncFII(pHN7A8)_1, JN232517, |IncFIB(AP001918)_1, AP001918,	blaKPC-2	Homo sapiens	stool	83544	Saudi Arabia	Escherichia coli
NZ_CP035828.1	IncFII(pCoo)_1, CR942285,	blaKPC-2	Homo sapiens	stool	89897	Saudi Arabia	Escherichia coli
NZ_CP035827.1	IncFII_1, AY458016,	blaKPC-2	Homo sapiens	stool	100283	Saudi Arabia	Escherichia coli
NZ_CP039583.1	IncFII(S)_1, CP000858, |IncFIB(S)_1, FN432031,	blaKPC-2	Homo sapiens		94000	Canada: ON	Salmonella enterica subsp. enterica serovar 1,4,[5],12:i:-
NZ_CP039580.1	IncFII(S)_1, CP000858, |IncFIB(S)_1, FN432031,	blaKPC-2	Homo sapiens		125502	Canada: QC	Salmonella enterica subsp. enterica serovar 1,4,[5],12:i:-
NZ_CP039568.1	IncFII(S)_1, CP000858, |IncFIB(S)_1, FN432031,	blaKPC-2	Homo sapiens		93837	Canada: QC	Salmonella enterica subsp. enterica serovar 1,4,[5],12:i:-
NZ_CP039592.1	IncFII(S)_1, CP000858, |IncFIB(S)_1, FN432031,	blaKPC-2	Homo sapiens		93998	Canada: ON	Salmonella enterica subsp. enterica serovar Typhimurium
NZ_CP039596.1	IncFII(S)_1, CP000858, |IncFIB(S)_1, FN432031,	blaKPC-2	Homo sapiens		93838	Canada: NL	Salmonella enterica subsp. enterica serovar 1,4,[5],12:i:-
NZ_CP039560.1	IncFII(S)_1, CP000858, |IncFIB(S)_1, FN432031,	blaKPC-2	Homo sapiens		93838	Canada: MB	Salmonella enterica subsp. enterica serovar 1,4,[5],12:i:-
NZ_CP039566.1	IncFII(S)_1, CP000858, |IncFIB(S)_1, FN432031,	blaKPC-2	Homo sapiens		93838	Canada: MB	Salmonella enterica subsp. enterica serovar 1,4,[5],12:i:-
NZ_CP029596.1	IncFII(S)_1, CP000858, |IncFIB(S)_1, FN432031,	blaKPC-2	Homo sapiens	feces	94001	Sweden	Salmonella enterica subsp. enterica serovar Typhimurium
NZ_HG739084.1	IncFII(pCoo)_1, CR942285,	blaKPC-2			54227		Escherichia coli
NZ_CP077650.1	IncFII(pSE11)_1, AP009242,	blaKPC-2	Homo sapiens	diarrhea from outbreaks of food poisoning	138757	China: Guangxi	Escherichia coli
NZ_CP040598.1	IncFII(Yp)_1, CP000670, |IncFIB(pB171)_1, AB024946,	blaKPC-2	Homo sapiens	throat	106597	United Kingdom	Klebsiella pneumoniae subsp. pneumoniae
NZ_CP040565.1	IncFII(S)_1, CP000858, |IncFIB(S)_1, FN432031,	blaKPC-2	Homo sapiens	stool	93869	USA:WA	Salmonella enterica subsp. enterica serovar Typhimurium
NZ_CP040652.1	IncFII_1, AY458016,	blaKPC-2		porcine	84296	Canada: Quebec	Salmonella enterica subsp. enterica serovar 1,4,[5],12:i:-
NZ_CP040645.1	IncFII(S)_1, CP000858, |IncFIB(S)_1, FN432031,	blaKPC-2			59372	USA:GA	Salmonella enterica subsp. enterica serovar Enteritidis
NZ_CP040535.1	IncFII(pHN7A8)_1, JN232517, |IncR_1, DQ449578,	blaKPC-2	Homo sapiens		177591	China	Klebsiella pneumoniae
NZ_CP054765.1	IncFII(pCRY)_1, NC_005814,	blaKPC-2	Homo sapiens	sputum	87095	China: Hunan	Klebsiella pneumoniae
NZ_CP054747.1	IncFII(pCRY)_1, NC_005814,	blaKPC-2		ventilator	87095	China: Hunan	Klebsiella pneumoniae
NZ_CP054723.1	IncFII(pCRY)_1, NC_005814,	blaKPC-2		telephone of Nurse station	87095	China: Hunan	Klebsiella pneumoniae
NZ_CP054735.1	IncFII(pCRY)_1, NC_005814,	blaKPC-2	Homo sapiens	sputum	87095	China: Hunan	Klebsiella pneumoniae
NZ_CP054304.1	IncFII(K)_1, CP000648, |IncFIB(K)_1, JN233704,	blaKPC-2	Homo sapiens	Rectal swab	216803	Australia: Brisbane	Klebsiella pneumoniae
NZ_CP030796.1	IncFII(S)_1, CP000858, |IncFIB(S)_1, FN432031,	blaKPC-2			59371	USA	Salmonella enterica subsp. enterica serovar Enteritidis
NZ_CP019187.1	IncFII(SARC14)_1, JQ418540, |IncFII(S)_1, CP000858,	blaKPC-2			100629		Salmonella enterica subsp. enterica serovar Pomona str. ATCC 10729
NZ_CP036439.1	IncFII(pKP91)_1, CP000966, |FIA(pBK30683)_1, KF954760,	blaKPC-2			115291	USA	Klebsiella pneumoniae
NZ_CP077430.1	IncFII(pCRY)_1, NC_005814,	blaKPC-2	porcine		78159	China: Yangzhou	Klebsiella aerogenes
NZ_CP077280.1	IncFII(pKP91)_1, CP000966, |IncFIB(K)(pCAV1099-114)_1, CP011596,	blaKPC-2			151573	Germany: Braunschweig	Klebsiella quasipneumoniae
NZ_CP077408.1	IncFII(Yp)_1, CP000670,	blaKPC-2			151584	Germany: Braunschweig	Enterobacter roggenkampii
NZ_MN543570.1	IncFII(K)_1, CP000648, |IncQ1_1, M28829,	blaKPC-2			140566		Klebsiella pneumoniae
NZ_MK778454.1	IncFII(pHN7A8)_1, JN232517,	blaKPC-2			74227		Salmonella enterica
NZ_MK773536.1	IncFII(K)_1, CP000648, |IncQ1_1, M28829,	blaKPC-2			134473		Klebsiella pneumoniae
NZ_MK262711.1	IncFII(K)_1, CP000648, |IncFIA(HI1)_1, AF250878,	blaKPC-2			91072		Klebsiella pneumoniae
NZ_MK124610.1	IncFII(Yp)_1, CP000670, |IncFIB(pB171)_1, AB024946,	blaKPC-2			171645		Citrobacter werkmanii
NZ_MK036886.1	IncFII(pHN7A8)_1, JN232517,	blaKPC-2			136186		Klebsiella pneumoniae
NZ_MK036888.1	IncFII(pHN7A8)_1, JN232517, |IncR_1, DQ449578,	blaKPC-2			169824		Klebsiella pneumoniae
NZ_MH523448.1	IncFII_1, AY458016, |IncFII(pCoo)_1, CR942285, |IncFIB(AP001918)_1, AP001918, |IncFIA_1, AP001918,	blaKPC-2			120614		Klebsiella pneumoniae
NZ_MH161192.1	IncFII_1, AY458016, |IncFIB(AP001918)_1, AP001918,	blaKPC-2			117559		Klebsiella pneumoniae
NZ_MH464586.1	IncFII(K)_1, CP000648,	blaKPC-2			142993		Klebsiella pneumoniae
NZ_MH341574.1	IncFII(pCRY)_1, NC_005814, |IncR_1, DQ449578,	blaKPC-2			99493		Klebsiella pneumoniae
NZ_MH263653.1	IncFII(pHN7A8)_1, JN232517, |IncR_1, DQ449578,	blaKPC-2			126126		Klebsiella pneumoniae
NZ_MH192342.1	IncFII(Yp)_1, CP000670, |FII(pBK30683)_1, KF954760,	blaKPC-2			95734		Klebsiella grimontii
NZ_MH909329.1	IncFII(pECLA)_1, CP001919,	blaKPC-2			120182		Leclercia adecarboxylata
NZ_MH909349.1	IncFII_1, AY458016, |IncFII(pSE11)_1, AP009242, |IncR_1, DQ449578,	blaKPC-2			219007		Klebsiella pneumoniae
NZ_MK079570.1	IncFII(pHN7A8)_1, JN232517,	blaKPC-2			65161		Klebsiella pneumoniae
NZ_MH917279.1	IncFII_1, AY458016, |IncR_1, DQ449578,	blaKPC-2			110946		Klebsiella pneumoniae
NZ_MH255829.1	IncFII(pHN7A8)_1, JN232517,	blaKPC-2			98684		Klebsiella pneumoniae subsp. pneumoniae
NZ_MH909344.1	IncFII(Yp)_1, CP000670, |IncFIB(pB171)_1, AB024946,	blaKPC-2			160312		Enterobacter cloacae
NZ_MH569712.1	IncFII(K)_1, CP000648, |IncFIA(HI1)_1, AF250878,	blaKPC-2			84849		Serratia marcescens
NZ_LC511996.1	IncFII(pSFO)_1, AF401292,	blaKPC-2	Homo sapiens		118668	Myanmar:Yangon	Enterobacter hormaechei subsp. xiangfangensis
NZ_MF168406.1	IncFII(pHN7A8)_1, JN232517,	blaKPC-2			148021		Klebsiella pneumoniae
NZ_MF168405.1	IncFII(pHN7A8)_1, JN232517, |IncR_1, DQ449578,	blaKPC-2			169419		Klebsiella pneumoniae
NZ_MF156695.1	IncFII(pHN7A8)_1, JN232517, |IncR_1, DQ449578,	blaKPC-2			165400		Klebsiella pneumoniae
NZ_MF363048.1	IncFII_1, AY458016,	blaKPC-2			78083		Klebsiella pneumoniae
NZ_MF168402.1	IncFII(pHN7A8)_1, JN232517, |IncR_1, DQ449578,	blaKPC-2			146103		Klebsiella pneumoniae
NZ_MF156708.1	IncFII(K)_1, CP000648,	blaKPC-2			119405		Klebsiella pneumoniae
NZ_MF168404.1	IncFII(pHN7A8)_1, JN232517, |ColRNAI_1, DQ298019, |IncR_1, DQ449578,	blaKPC-2			151653		Klebsiella pneumoniae
NZ_MF168403.1	IncFII(pHN7A8)_1, JN232517, |IncR_1, DQ449578,	blaKPC-2			169424		Klebsiella pneumoniae
NZ_MF133495.1	IncFII(pHN7A8)_1, JN232517, |IncR_1, DQ449578,	blaKPC-2			163995		Klebsiella pneumoniae
NZ_MF788070.1	IncFII(Yp)_1, CP000670,	blaKPC-2			108756		Raoultella ornithinolytica
NZ_MF788069.1	IncFII(Yp)_1, CP000670,	blaKPC-2			71286		Raoultella ornithinolytica
NZ_MG288681.1	IncFII(pSE11)_1, AP009242,	blaKPC-2			105912		Klebsiella aerogenes
NZ_MG288683.1	IncFII(pKP91)_1, CP000966, |IncR_1, DQ449578,	blaKPC-2			112063		Klebsiella aerogenes
NZ_MG764553.1	IncFII(pHN7A8)_1, JN232517, |IncN_1, AY046276,	blaKPC-2			153274		Klebsiella pneumoniae
NZ_MG288676.1	IncFII(K)_1, CP000648, |IncFIB(K)_1, JN233704,	blaKPC-2			164731		Klebsiella pneumoniae
NZ_MF190369.1	IncFII(p14)_1, JQ418538,	blaKPC-2			68973		Enterobacter cloacae
NZ_MG197501.1	IncFII(pHN7A8)_1, JN232517,	blaKPC-2			69666		Klebsiella pneumoniae
NZ_MG197500.1	IncFII(pHN7A8)_1, JN232517,	blaKPC-2			69654		Klebsiella pneumoniae
NZ_LC506720.1	IncFII_1, AY458016,	blaKPC-2	Homo sapiens		99024	Nepal:Kathmandu	Klebsiella pneumoniae
NZ_LC506718.1	IncFII_1, AY458016,	blaKPC-2	Homo sapiens		99033	Nepal:Kathmandu	Klebsiella pneumoniae
NZ_LC506717.1	IncFII_1, AY458016,	blaKPC-2	Homo sapiens		99015	Nepal:Kathmandu	Klebsiella pneumoniae
NZ_LC506719.1	IncFII_1, AY458016,	blaKPC-2	Homo sapiens		87681	Nepal:Kathmandu	Klebsiella pneumoniae
NZ_LC506716.1	IncFII_1, AY458016,	blaKPC-2	Homo sapiens		88608	Nepal:Kathmandu	Klebsiella pneumoniae
NZ_KY495890.1	IncFII(K)_1, CP000648, |IncFIB(K)_1, JN233704,	blaKPC-2			147442		Klebsiella pneumoniae
NZ_KY271406.1	IncFII(K)_1, CP000648, |IncFIB(K)_1, JN233704,	blaKPC-2			212319		Klebsiella pneumoniae
NZ_KY174332.1	IncFII(K)_1, CP000648, |IncR_1, DQ449578,	blaKPC-2			137060		Klebsiella pneumoniae
NZ_KY288024.1	IncFII_1, AY458016,	blaKPC-2			82841		Klebsiella pneumoniae
NZ_KY271403.1	IncFII(K)_1, CP000648, |IncFIB(pQil)_1, JN233705,	blaKPC-2			116499		Klebsiella pneumoniae
NZ_MF133496.1	IncFII(pCRY)_1, NC_005814,	blaKPC-2			79372		Klebsiella pneumoniae
NZ_LT575492.1	IncFII(Y)_1, CP001049, |pSM22_1, NC_015972,	blaKPC-2	Bursaphelenchus xylophilus	Cuticle of of the plant parasitic nematode Bursaphelenchus xylophilus extracted from symptomatic Pinus pinaster in Avo (Coimbra, Portugal)	61142		Serratia marcescens
NZ_LC511995.1	IncFII(pSFO)_1, AF401292,	blaKPC-2	Homo sapiens		119259	Myanmar:Yangon	Enterobacter hormaechei subsp. xiangfangensis
NZ_KY751925.1	IncFII_1, AY458016,	blaKPC-2			111951		Klebsiella pneumoniae
NZ_KY680213.1	IncFII(pRSB107)_1, AJ851089,	blaKPC-2			60083		Klebsiella aerogenes
NZ_KY093013.1	IncFII(K)_1, CP000648,	blaKPC-2			134521		Klebsiella aerogenes
NZ_KY093014.1	IncFII(K)_1, CP000648,	blaKPC-2			108772		Klebsiella aerogenes
NZ_KY020154.1	IncFII(Yp)_1, CP000670, |IncFIB(K)_1, JN233704,	blaKPC-2			142876		Klebsiella pneumoniae
NZ_KX868552.1	IncFII(Y)_1, CP001049,	blaKPC-2			77843		Klebsiella variicola
NZ_KU987452.1	IncFII_1, AY458016,	blaKPC-2			74385		Citrobacter freundii
NZ_KX236178.1	IncFII(K)_1, CP000648,	blaKPC-2			121348		Klebsiella pneumoniae
NZ_KT852336.1	IncFII(pKPX1)_1, AP012055,	blaKPC-2			76365		Klebsiella pneumoniae
NZ_KU987453.1	IncFII(Yp)_1, CP000670,	blaKPC-2			85862		Klebsiella pneumoniae
NZ_KX839209.1	IncFII_1, AY458016,	blaKPC-2			95701		Klebsiella pneumoniae
NZ_KX839208.1	IncFII(K)_1, CP000648, |IncFIB(K)_1, JN233704,	blaKPC-2			187349		Klebsiella pneumoniae
NZ_KR822246.1	IncFII(pKPX1)_1, AP012055,	blaKPC-2			96124		Enterobacter hormaechei
NZ_KT225520.1	IncFII(Yp)_1, CP000670,	blaKPC-2			166620		Raoultella ornithinolytica
NZ_KP900016.1	IncFII(Yp)_1, CP000670, |IncFIB(pB171)_1, AB024946,	blaKPC-2			99276		Leclercia adecarboxylata
NZ_KT852335.1	IncFII(pKPX1)_1, AP012055,	blaKPC-2			76980		Klebsiella pneumoniae subsp. pneumoniae
NZ_KT725789.1	IncFII_1, AY458016,	blaKPC-2			89745		Klebsiella pneumoniae
NZ_KT725788.1	IncFII_1, AY458016,	blaKPC-2			95005		Klebsiella pneumoniae
NZ_KT185451.1	IncFII(pHN7A8)_1, JN232517, |IncR_1, DQ449578,	blaKPC-2			151466		Klebsiella pneumoniae
NZ_KP125893.1	IncFII(K)_1, CP000648,	blaKPC-2			133031		Klebsiella pneumoniae subsp. pneumoniae
NZ_KT307967.1	IncFII(Y)_1, CP001049,	blaKPC-2			66624		Yersinia pseudotuberculosis
NZ_CP058228.1	IncFII(pHN7A8)_1, JN232517,	blaKPC-2	Homo sapiens		149200	China	Klebsiella pneumoniae
NZ_CP061932.1	IncFII(pKP91)_1, CP000966, |IncR_1, DQ449578,	blaKPC-2	Homo sapiens	Rectal swab	202348	Switzerland	Klebsiella michiganensis
NZ_LC467982.1	IncFII(Yp)_1, CP000670,	blaKPC-2			108745		Enterobacter cloacae complex sp.
NZ_KJ187751.1	IncFII(K)_1, CP000648,	blaKPC-2			31466		Klebsiella pneumoniae
NZ_CP049117.1	IncFII(pRSB107)_1, AJ851089,	blaKPC-2	Dracaena sanderiana	leaf	106454	China: Zhanjiang City, Guangdong	Pantoea stewartii
NZ_CP024642.1	IncFII(Yp)_1, CP000670,	blaKPC-2	Homo sapiens	sputum	144739	China: Fujian Province	Klebsiella michiganensis
NZ_CP023985.1	IncFII(pCRY)_1, NC_005814,	blaKPC-2	Homo sapiens	sputum	72224	China:Beijing	Klebsiella variicola
NZ_CP014970.1	IncFII(S)_1, CP000858, |IncFIB(S)_1, FN432031,	blaKPC-2	Bovine	bovine post-intervention carcass	94014	USA: BIFSCo Region 8	Salmonella enterica subsp. enterica serovar Typhimurium str. USDA-ARS-USMARC-1808
NZ_CP076712.1	IncFII_1, AY458016,	blaKPC-2		lettuce	66958	Canada	Escherichia coli O158:H23
NZ_CP076690.1	IncFII(29)_1, CP003035,	blaKPC-2	Homo sapiens		85614	United Kingdom:Manchester	Escherichia coli
NZ_CP076694.1	IncFII(pRSB107)_1, AJ851089, |IncFIB(pB171)_1, AB024946,	blaKPC-2	Homo sapiens		146805	Australia:Brisbane	Escherichia coli
NZ_CP076699.1	IncFII_1, AY458016, |IncFIA_1, AP001918,	blaKPC-2	Homo sapiens		102381	United Kingdom:Manchester	Escherichia coli
NZ_CP053580.1	IncFII(Yp)_1, CP000670, |IncFII(SARC14)_1, JQ418540, |IncFIB(pB171)_1, AB024946,	blaKPC-2			124247		Salmonella enterica
NZ_CP053379.1	IncFII(S)_1, CP000858,	blaKPC-2	Drosophila melanogaster		100934	China: Shanxi	Serratia marcescens
NZ_CP033775.1	IncFII(pCRY)_1, NC_005814,	blaKPC-2	Homo sapiens	Bronchoalveolar lavage from right lung	74543		Klebsiella pneumoniae
NZ_CP033774.1	IncFII(K)_1, CP000648, |IncFIB(K)_1, JN233704,	blaKPC-2	Homo sapiens	Bronchoalveolar lavage from right lung	184336		Klebsiella pneumoniae
NZ_CP033714.1	IncFII(Y)_1, CP001049,	blaKPC-2	Homo sapiens	BEI Isolate	70312	France	Yersinia pseudotuberculosis
NZ_CP033712.1	IncFII(Y)_1, CP001049,	blaKPC-2	Homo sapiens	BEI Isolate	70035	France	Yersinia pseudotuberculosis
NZ_CP033708.1	IncFII(Y)_1, CP001049,	blaKPC-2	Homo sapiens	BEI Isolate	69970	France	Yersinia pseudotuberculosis
NZ_CP033710.1	IncFII(Y)_1, CP001049,	blaKPC-2	Homo sapiens	BEI Isolate	69815	France	Yersinia pseudotuberculosis
NZ_CP033716.1	IncFII(Y)_1, CP001049,	blaKPC-2	Homo sapiens	BEI Isolate	66641	France	Yersinia pseudotuberculosis
NZ_CP023914.1	IncFII(Yp)_1, CP000670, |IncFIB(pB171)_1, AB024946,	blaKPC-2	Homo sapiens	urine	106853	Canada:BC	Klebsiella pneumoniae
NZ_CP023947.1	IncFII(pKP91)_1, CP000966, |IncFIB(K)_1, JN233704, |IncQ1_1, M28829,	blaKPC-2	Homo sapiens	rectal	153385	Canada:BC	Klebsiella pneumoniae
NZ_CP020923.1	IncFII_1, AY458016, |IncFIB(S)_1, FN432031, |IncFII(S)_1, CP000858,	blaKPC-2		Jeonju-si	116677	South Korea	Salmonella enterica subsp. enterica
NZ_CP014973.1	IncFII(S)_1, CP000858, |IncFIB(S)_1, FN432031,	blaKPC-2	Bovine	ground beef	93960	USA: BIFSCo Region 3	Salmonella enterica subsp. enterica serovar Typhimurium str. USDA-ARS-USMARC-1898
NZ_CP035821.1	IncFII(pCoo)_1, CR942285,	blaKPC-2	Homo sapiens	stool	97229	Egypt	Escherichia coli
NZ_CP035825.1	IncFII(29)_1, CP003035,	blaKPC-2	Homo sapiens	stool	42841	Saudi Arabia	Escherichia coli
NZ_CP035823.1	IncFII_1, AY458016,	blaKPC-2	Homo sapiens	stool	99306	Saudi Arabia	Escherichia coli
NZ_CP035878.1	IncFII(pRSB107)_1, AJ851089, |IncFIB(AP001918)_1, AP001918,	blaKPC-2	Homo sapiens	stool	62180	Viet Nam	Escherichia coli
NZ_CP035875.1	IncFII(pCoo)_1, CR942285,	blaKPC-2	Homo sapiens	stool	151583	Viet Nam	Escherichia coli
NZ_CP035853.1	IncFII_1, AY458016,	blaKPC-2	Homo sapiens	stool	102083		Escherichia coli
NZ_CP035863.1	IncFII_1, AY458016,	blaKPC-2	Homo sapiens	stool	83626	Mexico	Escherichia coli
NZ_CP035861.1	IncFII(pHN7A8)_1, JN232517,	blaKPC-2	Homo sapiens	stool	139703	Mexico	Escherichia coli
NZ_CP035881.1	IncFII(pCoo)_1, CR942285,	blaKPC-2	Homo sapiens	stool	81772	Saudi Arabia	Escherichia coli
NZ_CP035880.1	IncFII(pSE11)_1, AP009242, |IncFIB(AP001918)_1, AP001918,	blaKPC-2	Homo sapiens	stool	129918	Saudi Arabia	Escherichia coli
NZ_CP035838.1	IncFII(29)_1, CP003035,	blaKPC-2	Homo sapiens	stool	95151	Egypt	Escherichia coli
NZ_CP035837.1	IncFII_1, AY458016,	blaKPC-2	Homo sapiens	stool	126275	Egypt	Escherichia coli
NZ_CP035835.1	IncFII(pRSB107)_1, AJ851089,	blaKPC-2	Homo sapiens	stool	72087	Bangladesh	Escherichia coli
NZ_CP035833.1	IncFII_1, AY458016,	blaKPC-2	Homo sapiens	stool	98355	Bangladesh	Escherichia coli
NZ_CP035883.1	IncFII(pSE11)_1, AP009242,	blaKPC-2	Homo sapiens	stool	186206	Egypt	Escherichia coli
NZ_CP035873.1	IncFII(pRSB107)_1, AJ851089,	blaKPC-2	Homo sapiens	stool	53738		Escherichia coli
NZ_CP035872.1	IncFII(pCoo)_1, CR942285,	blaKPC-2	Homo sapiens	stool	95521		Escherichia coli
NZ_CP035849.1	IncFII(pRSB107)_1, AJ851089, |IncFIB(AP001918)_1, AP001918,	blaKPC-2	Homo sapiens	stool	61784	Guinea-Bissau	Escherichia coli
NZ_CP035848.1	IncFII(pCoo)_1, CR942285,	blaKPC-2	Homo sapiens	stool	63103	Guinea-Bissau	Escherichia coli
NZ_CP035847.1	IncFII(pCoo)_1, CR942285,	blaKPC-2	Homo sapiens	stool	141411	Guinea-Bissau	Escherichia coli
NZ_CP035858.1	IncFII(pHN7A8)_1, JN232517, |IncFIB(AP001918)_1, AP001918,	blaKPC-2			81910		Escherichia coli TW11681
NZ_CP035857.1	IncFII(pCoo)_1, CR942285,	blaKPC-2			90447		Escherichia coli TW11681
NZ_CP035856.1	IncFII_1, AY458016,	blaKPC-2			100284		Escherichia coli TW11681
NZ_CP035868.1	IncFII_1, AY458016,	blaKPC-2	Homo sapiens	stool	90662	Chile: Santiago	Escherichia coli
NZ_CP035867.1	IncFII(pHN7A8)_1, JN232517,	blaKPC-2	Homo sapiens	stool	100141	Chile: Santiago	Escherichia coli
NZ_CP035844.1	IncFII(pSE11)_1, AP009242,	blaKPC-2	Homo sapiens	stool	93485	Guinea-Bissau	Escherichia coli
NZ_CP035842.1	IncFII_1, AY458016,	blaKPC-2	Homo sapiens	stool	147979	Guinea-Bissau	Escherichia coli
NZ_CP035815.1	IncFII(29)_1, CP003035,	blaKPC-2	Homo sapiens	stool	66338		Escherichia coli
NZ_CP035818.1	IncFII(pCoo)_1, CR942285, |IncFIB(AP001918)_1, AP001918,	blaKPC-2	Homo sapiens	stool	162860	South Africa	Escherichia coli
NZ_MW940614.1	IncFII_1, AY458016,	blaKPC-2			91582		Escherichia sp.
NZ_CP017852.1	IncFII_1, AY458016,	blaKPC-2		riverwater	66447		Klebsiella variicola
NZ_CP017850.1	IncFII(Y)_1, CP001049,	blaKPC-2		riverwater	108965		Klebsiella variicola
NZ_CP018693.1	IncFII(K)_1, CP000648, |IncFIB(K)_1, JN233704,	blaKPC-2	Homo sapiens	anal swab	180027	Germany: Goettingen	Klebsiella pneumoniae
NZ_CP018366.1	IncFII(Yp)_1, CP000670, |IncFIB(pB171)_1, AB024946,	blaKPC-2	Homo sapiens	urine	94434	Germany: Goettingen	Klebsiella pneumoniae
NZ_CP017620.1	IncFII(S)_1, CP000858, |IncFIB(S)_1, FN432031,	blaKPC-2	cormorant		93595	Canada	Salmonella enterica subsp. enterica serovar Typhimurium
NZ_CP015158.1	IncFII(S)_1, CP000858, |IncFIB(S)_1, FN432031,	blaKPC-2		A laboratory derivative of ATCC 14028s	93829	USA: North Carolina State University, Microbiology Research Laboratory	Salmonella enterica subsp. enterica serovar Typhimurium
NZ_CP011943.1	IncFII(S)_1, CP000858, |IncFIB(S)_1, FN432031,	blaKPC-2		Poultry environment	59372	Canada	Salmonella enterica subsp. enterica serovar Enteritidis
NZ_MZ156798.1	IncFII(K)_1, CP000648, |IncFIB(K)_1, JN233704, |IncFII(pSFO)_1, AF401292, |IncFII(pHN7A8)_1, JN232517,	blaKPC-2			359625		Klebsiella pneumoniae
NZ_MW940621.1	IncFII(pCRY)_1, NC_005814,	blaKPC-2			78159		Klebsiella sp.
NZ_MZ054177.1	IncFII_1, AY458016,	blaKPC-2			174429		Escherichia coli
NZ_KX646543.1	IncFII_1, AY458016,	blaKPC-2			111559		Shigella boydii
NZ_KX008967.1	IncFII_1, AY458016,	blaKPC-2			88976		Shigella sonnei
NZ_KJ201887.1	IncFII_1, AY458016,	blaKPC-2			75335		Shigella flexneri 4c
NZ_CP041512.1	IncFII_1, AY458016,	blaKPC-2			108375	South Korea	Shigella boydii
NZ_CP008843.1	IncFII(Yp)_1, CP000670,	blaKPC-2		soil	183015	South Korea: Maripo beach	Klebsiella michiganensis
NZ_CP008842.1	IncFII(pKP91)_1, CP000966,	blaKPC-2		soil	204468	South Korea: Maripo beach	Klebsiella michiganensis
NZ_CP058327.1	IncFII(K)_1, CP000648, |IncFIB(pQil)_1, JN233705,	blaKPC-2	Homo sapiens	urine	120302	Italy: Lecco	Klebsiella pneumoniae subsp. pneumoniae
NZ_CP069049.1	IncFII(Yp)_1, CP000670,	blaKPC-2	Homo sapiens	blood	107863	Colombia: Bogota	Klebsiella pneumoniae
NC_010660.1	IncFII_1, AY458016,	blaKPC-2			210919		Shigella boydii CDC 3083-94
NZ_CP075668.1	IncFII(pCoo)_1, CR942285,	blaKPC-2	Homo sapiens	stool	36145	Switzerland: Zurich	Escherichia coli
NZ_MW245022.1	IncFII(pHN7A8)_1, JN232517,	blaKPC-2			45103		Klebsiella pneumoniae
NZ_CP071077.1	IncFII_1, AY458016,	blaKPC-2	Homo sapiens	rectal swab	64917	Switzerland	Escherichia coli
NZ_CP073769.1	IncFII(pSE11)_1, AP009242,	blaKPC-2		pig feces	67125	China:Shanghai	Escherichia coli
NZ_CP056074.1	IncFII(pCoo)_1, CR942285,	blaKPC-2	meat duck		74317	China: Taian	Escherichia coli
NZ_AP023232.2	IncFII_1, AY458016, |IncFIB(pB171)_1, AB024946,	blaKPC-2	Homo sapiens		130942	Myanmar:Yangon	Escherichia coli
NZ_AP023231.2	IncFII_1, AY458016,	blaKPC-2	Homo sapiens		83453	Myanmar:Yangon	Escherichia coli
NZ_AP023220.2	IncFII_1, AY458016,	blaKPC-2	Homo sapiens		97208	Myanmar:Yangon	Escherichia coli
NZ_CP072982.1	IncFII(pRSB107)_1, AJ851089, |IncFIA_1, AP001918, |Col156_1, NC_009781,	blaKPC-2	Homo sapiens	sputum	81323	China: zhejiang	Escherichia coli
NZ_CP072807.1	IncFII_1, AY458016,	blaKPC-2	Homo sapiens	Urine sample	110313	Pakistan: Faisalabad	Escherichia coli
NZ_MW651979.1	IncFII(pRSB107)_1, AJ851089, |IncFIB(AP001918)_1, AP001918,	blaKPC-2			112643		Escherichia coli
NZ_CP072317.1	IncFII_1, AY458016,	blaKPC-2	fish		68833	China:Hefei	Escherichia coli
NZ_CP072314.1	IncFII_1, AY458016,	blaKPC-2	fish		60072	China:Hefei	Escherichia coli
NZ_CP072312.1	IncFII_1, AY458016, |IncFIB(AP001918)_1, AP001918,	blaKPC-2	fish		84178	China:Hefei	Escherichia coli
NZ_MW574940.1	IncFII_1, AY458016,	blaKPC-2			83208		Escherichia coli
NZ_CP067301.1	IncFII_1, AY458016,	blaKPC-2		waste water	72418	Switzerland: Basel	Escherichia coli
NZ_CP067305.1	IncFII_1, AY458016,	blaKPC-2		waste water	72418	Switzerland: Basel	Escherichia coli
NZ_CP067309.1	IncFII(29)_1, CP003035,	blaKPC-2		waste water	68410	Switzerland: Basel	Escherichia coli
NZ_CP067266.1	IncFII(pCRY)_1, NC_005814, |pKPC-CAV1321_1, CP011611,	blaKPC-2		waste water	303836	Switzerland: Basel	Escherichia coli
NZ_CP066367.1	IncFII(pHN7A8)_1, JN232517,	blaKPC-2	Homo sapiens		101116		Escherichia coli
NZ_CP069660.1	IncFII(pCoo)_1, CR942285,	blaKPC-2	Homo sapiens		61257	Poland: Bialystok	Escherichia coli O89m:H10
NZ_CP069648.1	IncFII(pCoo)_1, CR942285,	blaKPC-2	Homo sapiens		67974	Poland: Bialystok	Escherichia coli O7:H4
NZ_CP069668.1	IncFII(pCoo)_1, CR942285,	blaKPC-2	Homo sapiens		74912	Poland: Bialystok	Escherichia coli O89m:H9
NZ_CP071438.1	IncFII(pCRY)_1, NC_005814,	blaKPC-2	Homo sapiens	urine	25037	USA: Dallas, Texas	Escherichia coli
NZ_CP062704.1	IncFII(pCoo)_1, CR942285,	blaKPC-2		Bovine Faeces	55197	United Kingdom	Escherichia coli O157:H7
NZ_CP034108.1	IncFII(pHN7A8)_1, JN232517,	blaKPC-2	duck		87297	China: Deyang, Sichuan	Escherichia coli
NZ_CP063517.1	IncFII(pSE11)_1, AP009242,	blaKPC-2	Homo sapiens	rectal swab	69098	Laos	Escherichia coli
NZ_CP063516.1	IncFII(pRSB107)_1, AJ851089, |Col156_1, NC_009781, |IncFIB(AP001918)_1, AP001918, |IncFIA_1, AP001918,	blaKPC-2	Homo sapiens	rectal swab	149434	Laos	Escherichia coli
NZ_CP063481.1	IncFII(pHN7A8)_1, JN232517,	blaKPC-2		chicken meat	91066	Laos	Escherichia coli
NZ_CP063337.1	IncFII(pCoo)_1, CR942285,	blaKPC-2	Homo sapiens	rectal swab	115346	Switzerland	Escherichia coli
NZ_CP063484.1	IncFII(pCoo)_1, CR942285,	blaKPC-2		chicken meat	77443	Laos	Escherichia coli
NZ_CP012498.1	IncFII(pSE11)_1, AP009242, |IncFIB(AP001918)_1, AP001918,	blaKPC-2			213847	USA:CA	Escherichia coli
NZ_CP073050.1	IncFII(Yp)_1, CP000670,	blaKPC-2	Homo sapiens		113048		Citrobacter sp. MGH105
NZ_CP071824.1	IncFII(pCRY)_1, NC_005814,	blaKPC-2	Homo sapiens	feces	64683	Thailand	Klebsiella pneumoniae subsp. pneumoniae
NZ_CP071821.1	IncFII(pKP91)_1, CP000966, |IncFIB(K)_1, JN233704,	blaKPC-2	Homo sapiens	feces	172589	Thailand	Klebsiella pneumoniae subsp. pneumoniae
NZ_CP026931.2	IncFII(pCoo)_1, CR942285,	blaKPC-2	Bos taurus	Bovine adult	62471	France	Escherichia coli
NZ_MW390540.1	IncFII_1, AY458016, |IncFIB(AP001918)_1, AP001918,	blaKPC-2			109064		Escherichia coli
NZ_MW390520.1	IncFII(29)_1, CP003035,	blaKPC-2			66607		Escherichia coli
NZ_MW390528.1	IncFII(pCoo)_1, CR942285,	blaKPC-2			61068		Escherichia coli
NZ_CP070590.1	IncFII(pKP91)_1, CP000966,	blaKPC-2	Homo sapiens	stool	101334	Czech Republic: Hradec Krlov	Escherichia coli
NZ_CP070588.1	IncFII(K)_1, CP000648,	blaKPC-2	Homo sapiens	stool	18779	Czech Republic: Hradec Krlov	Escherichia coli
NZ_CP070049.1	IncFII_1, AY458016,	blaKPC-2	Homo sapiens		69521	USA:WA	Escherichia coli
NZ_CP070065.1	IncFII(29)_1, CP003035, |IncFIB(AP001918)_1, AP001918, |Col156_1, NC_009781,	blaKPC-2	Homo sapiens		114236	USA:WA	Escherichia coli
NZ_CP070044.1	IncFII_1, AY458016, |IncFIB(AP001918)_1, AP001918,	blaKPC-2	Homo sapiens		86762	USA:WA	Escherichia coli
NZ_CP069864.1	IncFII(29)_1, CP003035, |IncFIB(AP001918)_1, AP001918,	blaKPC-2	Homo sapiens		115574	USA:WA	Escherichia coli
NZ_CP070011.1	IncFII(pRSB107)_1, AJ851089,	blaKPC-2	Homo sapiens		69565	USA:WA	Escherichia coli
NZ_CP070008.1	IncFII(pRSB107)_1, AJ851089, |IncFIA_1, AP001918, |IncFIB(AP001918)_1, AP001918, |FII(Cf)_1, CP056911,	blaKPC-2	Homo sapiens		198318	USA:WA	Escherichia coli
NZ_CP069998.1	IncFII_1, AY458016, |IncFIB(AP001918)_1, AP001918,	blaKPC-2	Homo sapiens		132040	USA:WA	Escherichia coli
NZ_CP069979.1	IncFII_1, AY458016, |IncFIB(AP001918)_1, AP001918,	blaKPC-2	Homo sapiens		99190	USA:WA	Escherichia coli
NZ_CP070151.1	IncFII_1, AY458016, |IncFIB(AP001918)_1, AP001918,	blaKPC-2	Homo sapiens		136864	USA:WA	Escherichia coli
NZ_CP070118.1	IncFII(pCoo)_1, CR942285,	blaKPC-2	Homo sapiens		69978	USA:WA	Escherichia coli
NZ_CP070078.1	IncFII(29)_1, CP003035,	blaKPC-2	Homo sapiens		60771	USA:WA	Escherichia coli
NZ_CP070042.1	IncFII(29)_1, CP003035, |Col156_1, NC_009781, |IncFIB(AP001918)_1, AP001918,	blaKPC-2	Homo sapiens		114229	USA:WA	Escherichia coli
NZ_CP069936.1	IncFII_1, AY458016, |IncFIB(AP001918)_1, AP001918,	blaKPC-2	Homo sapiens		134651	USA:WA	Escherichia coli
NZ_CP070073.1	IncFII(pSE11)_1, AP009242,	blaKPC-2	Homo sapiens		68898	USA:WA	Escherichia coli
NZ_CP069544.1	IncFII_1, AY458016,	blaKPC-2	Homo sapiens		80965	USA:WA	Escherichia coli
NZ_CP069543.1	IncFII(pCoo)_1, CR942285,	blaKPC-2	Homo sapiens		50632	USA:WA	Escherichia coli
NZ_CP069530.1	IncFII_1, AY458016, |IncFII(pHN7A8)_1, JN232517,	blaKPC-2	Homo sapiens		96693	USA:WA	Escherichia coli
NZ_CP069461.1	IncFII(pCoo)_1, CR942285, |Col156_1, NC_009781, |IncFIB(AP001918)_1, AP001918,	blaKPC-2	Homo sapiens		114299	USA:WA	Escherichia coli
NZ_CP069460.1	IncFII_1, AY458016,	blaKPC-2	Homo sapiens		36471	USA:WA	Escherichia coli
NZ_CP069523.1	IncFII_1, AY458016,	blaKPC-2	Homo sapiens		67045	USA:WA	Escherichia coli
NZ_CP069590.1	IncFII_1, AY458016, |IncFIA_1, AP001918,	blaKPC-2	Homo sapiens		127965	USA:WA	Escherichia coli
NZ_CP069502.1	IncFII(pHN7A8)_1, JN232517,	blaKPC-2	Homo sapiens		77233	USA:WA	Escherichia coli
NZ_CP069456.1	IncFII(pRSB107)_1, AJ851089,	blaKPC-2	Homo sapiens		68946	USA:WA	Escherichia coli
NZ_CP069455.1	IncFII(K)_1, CP000648, |IncFIB(AP001918)_1, AP001918, |IncFIA_1, AP001918,	blaKPC-2	Homo sapiens		34826	USA:WA	Escherichia coli
NZ_CP069454.1	IncFII(29)_1, CP003035, |Col156_1, NC_009781, |IncFIB(AP001918)_1, AP001918,	blaKPC-2	Homo sapiens		114230	USA:WA	Escherichia coli
NZ_MT587865.1	IncFII_1, AY458016,	blaKPC-2			80946		Escherichia coli
NZ_LR880737.1	IncFII_1, AY458016,	blaKPC-2			69377		Escherichia coli
NZ_CP046540.1	IncFII(29)_1, CP003035,	blaKPC-2	Homo sapiens	feces	72427	Norway:South-east	Escherichia coli
NZ_CP045714.1	IncFII(pCoo)_1, CR942285,	blaKPC-2	Homo sapiens	feces	108688	Norway:South-east	Escherichia coli
NZ_CP068913.1	IncFII(pCoo)_1, CR942285,	blaKPC-2	Homo sapiens		68954	Netherlands	Escherichia coli
NZ_CP068842.1	IncFII_1, AY458016,	blaKPC-2	Homo sapiens		89646	Netherlands	Escherichia coli
NZ_CP068849.1	IncFII(pSE11)_1, AP009242,	blaKPC-2	Homo sapiens		92336	Netherlands	Escherichia coli
NZ_CP068594.1	IncFII_1, AY458016,	blaKPC-2	Gallus gallus	chicken stool	82214	Laos	Escherichia coli
NZ_CP049078.2	IncFII(pCoo)_1, CR942285,	blaKPC-2	Homo sapiens	blood	70739	USA:Houston	Escherichia coli
NZ_CP068154.1	IncFII(pRSB107)_1, AJ851089,	blaKPC-2			72354	Germany:Langen	Escherichia coli
NZ_LR890301.1	IncFII(pSE11)_1, AP009242,	blaKPC-2			70656		Escherichia coli
NZ_LR898876.1	IncFII_1, AY458016,	blaKPC-2			82205		Escherichia coli
NZ_LR890605.1	IncFII_1, AY458016,	blaKPC-2			56756		Escherichia coli
NZ_LR898870.1	IncFII_1, AY458016,	blaKPC-2			75659		Escherichia coli
NZ_LR890511.1	IncFII_1, AY458016,	blaKPC-2			44618		Escherichia coli
NZ_LR890510.1	IncFII(pSE11)_1, AP009242,	blaKPC-2			69018		Escherichia coli
NZ_LR890715.1	IncFII_1, AY458016,	blaKPC-2			70350		Escherichia coli
NZ_LR890290.1	IncFII_1, AY458016,	blaKPC-2			62174		Escherichia coli
NZ_LR890337.1	IncFII_1, AY458016,	blaKPC-2			62993		Escherichia coli
NZ_LR890271.1	IncFII_1, AY458016, |IncFIB(AP001918)_1, AP001918,	blaKPC-2			118421		Escherichia coli
NZ_LR882980.1	IncFII_1, AY458016,	blaKPC-2			72255		Escherichia coli
NZ_LR883014.1	IncFII(pCoo)_1, CR942285,	blaKPC-2			94840		Escherichia coli
NZ_LR882998.1	IncFII(pSE11)_1, AP009242, |IncFIB(AP001918)_1, AP001918, |IncFII_1, AY458016, |IncFII(pCoo)_1, CR942285,	blaKPC-2			381858		Escherichia coli
NZ_LR883054.1	IncFII(pCoo)_1, CR942285,	blaKPC-2			51418		Escherichia coli
NZ_LR883051.1	IncFII(pCoo)_1, CR942285,	blaKPC-2			116803		Escherichia coli
NZ_LR882976.1	IncFII(pCoo)_1, CR942285,	blaKPC-2			120141		Escherichia coli
NZ_LR883011.1	IncFII(29)_1, CP003035,	blaKPC-2			61528		Escherichia coli
NZ_LR883010.1	IncFII(Yp)_1, CP000670,	blaKPC-2			82464		Escherichia coli
NZ_LR883009.1	IncFII(pCoo)_1, CR942285,	blaKPC-2			88759		Escherichia coli
NZ_LR883008.1	IncFII_1, AY458016,	blaKPC-2			142377		Escherichia coli
NZ_AP022328.1	IncFII(pSFO)_1, AF401292,	blaKPC-2	Homo sapiens		67915	Japan	Escherichia coli O25:H4
NZ_CP066750.1	IncFII_1, AY458016, |IncFIA_1, AP001918, |IncFIB(AP001918)_1, AP001918,	blaKPC-2			95598	USA	Escherichia coli O157:H7
NZ_CP065971.1	IncFII(pSE11)_1, AP009242, |IncFIB(AP001918)_1, AP001918,	blaKPC-2			128137	Germany: Braunschweig	Escherichia coli
NZ_CP065612.1	IncFII_1, AY458016,	blaKPC-2			277227		Escherichia coli
NZ_CP065610.1	IncFII(pSE11)_1, AP009242,	blaKPC-2			97745		Escherichia coli
NZ_CP065616.1	IncFII(29)_1, CP003035, |IncFIB(AP001918)_1, AP001918,	blaKPC-2			155369		Escherichia coli
NZ_CP065614.1	IncFII_1, AY458016,	blaKPC-2			261275		Escherichia coli
NZ_CP065623.1	IncFII_1, AY458016,	blaKPC-2			123793		Escherichia coli
NZ_CP047713.1	IncFII(pRSB107)_1, AJ851089,	blaKPC-2		Rectal	68886	Canada:Ontario	Escherichia coli
NZ_LR883005.1	IncFII(pCoo)_1, CR942285,	blaKPC-2			83375		Escherichia coli
NZ_LR883003.1	IncFII_1, AY458016,	blaKPC-2			81468		Escherichia coli
NZ_CP062813.1	IncFII(pRSB107)_1, AJ851089,	blaKPC-2	Sus scrofa domesticus	feces	97371	Canada: Quebec	Escherichia coli
NZ_CP062880.1	IncFII_1, AY458016,	blaKPC-2	Sus scrofa domesticus	feces	77359	Canada: Quebec	Escherichia coli O157:H16
NZ_CP062879.1	IncFII(pCoo)_1, CR942285,	blaKPC-2	Sus scrofa domesticus	feces	131388	Canada: Quebec	Escherichia coli O157:H16
NZ_CP064169.1	IncFII_1, AY458016, |IncFIB(AP001918)_1, AP001918,	blaKPC-2	Homo sapiens		95164	China: Wuhan	Escherichia coli O157:H7
NZ_MN626601.1	IncFII(pHN7A8)_1, JN232517,	blaKPC-2			91490		Escherichia coli
NZ_CP062214.1	IncFII(pHN7A8)_1, JN232517,	blaKPC-2		river water	83974	New Zealand: Christchurch	Escherichia coli
NZ_CP061915.1	IncFII_1, AY458016,	blaKPC-2	Goat	feces	68025	Hong Kong	Escherichia coli
NZ_LR882061.1	IncFII_1, AY458016,	blaKPC-2			42660		Escherichia coli
NZ_LR882055.1	IncFII_1, AY458016,	blaKPC-2			50909		Escherichia coli
NZ_AP022162.1	IncFII(pRSB107)_1, AJ851089, |IncFIB(AP001918)_1, AP001918, |IncFIA_1, AP001918,	blaKPC-2			147186	Japan:Tokyo	Escherichia coli
NZ_CP061750.1	IncFII_1, AY458016, |IncX1_1, EU370913,	blaKPC-2	Ovis aries	finished sheep/lamb carcass in sales cooler	129153	USA: Midwest	Escherichia coli O15:H12
NZ_MN182750.1	IncFII(K)_1, CP000648, |repB_KLEB_VIR, AP006726, |IncHI1B(pNDM-MAR)_1, JN420336, |IncFIA(HI1)_1, AF250878,	blaKPC-2			265165		Escherichia coli
NZ_CP061207.1	IncFII_1, AY458016, |IncFIB(AP001918)_1, AP001918, |Col156_1, NC_009781,	blaKPC-2	Homo sapiens		116466	Sweden	Escherichia coli
NZ_CP060753.1	IncFII(pCoo)_1, CR942285,	blaKPC-2	Homo sapiens	bile	68439	China:Shanghai	Escherichia coli
NZ_CP060752.1	IncFII(pMET)_1, EU383016,	blaKPC-2	Homo sapiens	bile	32368	China:Shanghai	Escherichia coli
NZ_CP047278.1	IncFII(SARC14)_1, JQ418540, |IncC_1, JN157804, |IncFIB(pB171)_1, AB024946, |IncFII(S)_1, CP000858,	blaKPC-2	Homo sapiens	Rectum	256225	Canada	Escherichia coli
NZ_AP022300.1	IncFII_1, AY458016,	blaKPC-2			83140	Japan:Tokyo	Escherichia coli
NZ_AP022299.1	IncFII(pRSB107)_1, AJ851089, |IncFIB(AP001918)_1, AP001918,	blaKPC-2			123266	Japan:Tokyo	Escherichia coli
NZ_AP022225.1	IncFII(pSE11)_1, AP009242,	blaKPC-2			70764	Japan:Tokyo	Escherichia coli
NZ_AP022091.1	IncFII_1, AY458016,	blaKPC-2			74261	Japan:Tokyo	Escherichia coli
NZ_AP022172.1	IncFII(29)_1, CP003035, |IncFII(pRSB107)_1, AJ851089, |IncFIB(AP001918)_1, AP001918, |Col156_1, NC_009781,	blaKPC-2			187669	Japan:Tokyo	Escherichia coli
NZ_AP022072.1	IncFII(pSE11)_1, AP009242,	blaKPC-2			77891	Japan:Tokyo	Escherichia coli
NZ_AP022070.1	IncFII(pRSB107)_1, AJ851089, |IncFIA_1, AP001918, |IncFIB(AP001918)_1, AP001918, |Col156_1, NC_009781,	blaKPC-2			117617	Japan:Tokyo	Escherichia coli
NZ_AP022247.1	IncFII(pCoo)_1, CR942285,	blaKPC-2			75556	Japan:Tokyo	Escherichia coli
NZ_AP022208.1	IncFII(pSE11)_1, AP009242, |IncFII(29)_1, CP003035, |IncFIB(AP001918)_1, AP001918, |Col156_1, NC_009781,	blaKPC-2			214586	Japan:Tokyo	Escherichia coli
NZ_AP022031.1	IncFII(pCoo)_1, CR942285,	blaKPC-2			76037	Japan:Tokyo	Escherichia coli
NZ_AP022262.1	IncFII(pHN7A8)_1, JN232517,	blaKPC-2			126588	Japan:Tokyo	Escherichia coli
NZ_AP022175.1	IncFII_1, AY458016,	blaKPC-2			63140	Japan:Tokyo	Escherichia coli
NZ_AP022045.1	IncFII(pRSB107)_1, AJ851089, |Col156_1, NC_009781, |IncFIB(AP001918)_1, AP001918, |IncFIA_1, AP001918,	blaKPC-2			148598	Japan:Tokyo	Escherichia coli
NZ_AP022179.1	IncFII_1, AY458016,	blaKPC-2			94173	Japan:Tokyo	Escherichia coli
NZ_CP059718.1	IncFII(pHN7A8)_1, JN232517,	blaKPC-2	Paguma larvata	feces	73818	China:GuangXi	Escherichia coli
NZ_MK370990.1	IncFII(Yp)_1, CP000670, |IncQ1_1, M28829,	blaKPC-2			146156		Escherichia coli
NZ_MT449721.1	IncFII_1, AY458016,	blaKPC-2			83316		Escherichia coli
NZ_MT449720.1	IncFII_1, AY458016,	blaKPC-2			89141		Escherichia coli
NZ_MT449722.1	IncFII_1, AY458016,	blaKPC-2			97423		Escherichia coli
NZ_CP059280.1	IncFII(pRSB107)_1, AJ851089, |Col156_1, NC_009781, |IncFIB(AP001918)_1, AP001918, |IncFIA_1, AP001918,	blaKPC-2		water	141169	Italy: Lodi	Escherichia coli
NZ_CP075892.1	IncFII(pKPX1)_1, AP012055,	blaKPC-2	Homo sapiens	blood	97674	India	Klebsiella pneumoniae
NZ_MT230338.1	IncFII_1, AY458016,	blaKPC-2		river	14585	France	Escherichia coli
NZ_MT230183.1	IncFII(pHN7A8)_1, JN232517,	blaKPC-2		river	12505	France	Escherichia coli
NZ_MT230320.1	IncFII_1, AY458016,	blaKPC-2		river	12224	France	Escherichia coli
NZ_MT230416.1	IncFII(pHN7A8)_1, JN232517,	blaKPC-2		river	42617	France	Escherichia coli
NZ_MT077887.1	IncFII_1, AY458016,	blaKPC-2			69300		Escherichia coli
NZ_MT074415.1	IncFII(pSE11)_1, AP009242,	blaKPC-2			53736		Escherichia coli
NZ_MN865122.1	IncFII(pHN7A8)_1, JN232517,	blaKPC-2			89602		Escherichia coli
NZ_MT077885.1	IncFII_1, AY458016,	blaKPC-2			74966		Escherichia coli
NZ_MT077889.1	IncFII_1, AY458016,	blaKPC-2			75665		Escherichia coli
NZ_MT230152.1	IncFII_1, AY458016,	blaKPC-2		river	23845	France	Escherichia coli
NZ_MN007141.1	IncFII_1, AY458016, |IncFIA_1, AP001918,	blaKPC-2	Homo sapiens	fecal swab	125861	Italy: Rome	Escherichia coli
NZ_MN641485.1	IncFII_1, AY458016,	blaKPC-2			89325		Escherichia coli
NZ_MN061455.1	IncFII_1, AY458016,	blaKPC-2			109944		Escherichia coli
NZ_MN822125.1	IncFII(pHN7A8)_1, JN232517,	blaKPC-2			71354		Escherichia coli
NZ_MH985167.1	IncFII_1, AY458016, |IncFIB(AP001918)_1, AP001918, |IncFIA_1, AP001918,	blaKPC-2			90378		Escherichia coli
NZ_LC549806.1	IncFII(pCoo)_1, CR942285,	blaKPC-2	Homo sapiens		85177	Viet Nam:Ho Chi Minh	Escherichia coli
NZ_CP054565.1	IncFII(29)_1, CP003035, |IncFII_1, AY458016,	blaKPC-2	Homo sapiens		116613	USA: California	Escherichia coli
NZ_CP053385.1	IncFII(pRSB107)_1, AJ851089,	blaKPC-2	Homo sapiens	rectal swab from healthy college student	70952	USA: California	Escherichia coli
NZ_CP054381.1	IncFII_1, AY458016,	blaKPC-2	Homo sapiens	rectal swab from healthy college student	71738	USA: California	Escherichia coli
NZ_LC520274.1	IncFII(pRSB107)_1, AJ851089, |IncFIA_1, AP001918, |IncFIB(AP001918)_1, AP001918,	blaKPC-2	Homo sapiens		108694	Japan	Escherichia coli
NZ_AP022354.1	IncFII(pSE11)_1, AP009242, |IncN_1, AY046276,	blaKPC-2	Homo sapiens		121480	Japan:Osaka	Escherichia coli
NZ_AP022355.1	IncFII(pSE11)_1, AP009242,	blaKPC-2	Homo sapiens		114297	Japan:Osaka	Escherichia coli
NZ_CP058357.1	IncFII_1, AY458016,	blaKPC-2	Giant Panda		88999	China:Chengdu	Escherichia coli
NZ_AP023236.1	IncFII_1, AY458016,	blaKPC-2	Homo sapiens		94613	Myanmar:Yangon	Escherichia coli
NZ_AP023228.1	IncFII_1, AY458016, |IncFIC(FII)_1, AP001918, |IncFIA_1, AP001918, |IncFIB(AP001918)_1, AP001918,	blaKPC-2	Homo sapiens		170909	Myanmar:Yangon	Escherichia coli
NZ_AP023225.1	IncFII(pAMA1167-NDM-5)_1, CP024805, |IncFIA_1, AP001918, |IncFIB(AP001918)_1, AP001918, |IncQ1_1, M28829,	blaKPC-2	Homo sapiens		108281	Myanmar:Yangon	Escherichia coli
NZ_CP055254.1	IncFII(pHN7A8)_1, JN232517,	blaKPC-2	chicken	anqing	71937	China: anhui	Escherichia coli
NZ_CP054942.1	IncFII_1, AY458016,	blaKPC-2	Homo sapiens	Clinical sample: urine	76661	India:South	Escherichia coli
NZ_CP047407.1	IncFII_1, AY458016,	blaKPC-2	Homo sapiens	Clinical sample: urine	76661	India: South	Escherichia coli
NZ_CP054356.1	IncFII_1, AY458016,	blaKPC-2	Homo sapiens	rectal swab from healthy college student	75628	USA: California	Escherichia coli
NZ_CP043408.1	IncFII_1, AY458016,	blaKPC-2		surface water	67044	Norway:Aas	Escherichia coli
NZ_CP042887.1	IncFII_1, AY458016,	blaKPC-2		surface water	68601	Norway:Aas	Escherichia coli O10:H32
NZ_CP042885.1	IncFII_1, AY458016,	blaKPC-2		surface water	167966	Norway:Aas	Escherichia coli O10:H32
NZ_CP047613.1	IncFII_1, AY458016,	blaKPC-2		surface water	64483	Norway:Aas	Escherichia coli
NZ_CP053734.1	IncFII_1, AY458016,	blaKPC-2	pig	slaughterhouse	70770	China: Sichuan	Escherichia coli
NZ_CP053725.1	IncFII_1, AY458016,	blaKPC-2	pig	slaughterhouse	74817	China: Sichuan	Escherichia coli
NZ_CP053737.1	IncFII_1, AY458016,	blaKPC-2	pig	slaughterhouse	87125	China: Sichuan	Escherichia coli
NZ_CP038393.1	IncFII_1, AY458016,	blaKPC-2	Homo sapiens		99707	USA:Florida	Escherichia coli O157:H7
NZ_CP038392.1	IncFII_1, AY458016,	blaKPC-2	Homo sapiens		75328	USA:Florida	Escherichia coli O157:H7
NZ_CP038375.1	IncFII_1, AY458016, |IncFIB(AP001918)_1, AP001918,	blaKPC-2		beef	91076	USA	Escherichia coli O157:H7
NZ_CP038385.1	IncFII_1, AY458016,	blaKPC-2	Homo sapiens		80565	Iran	Escherichia coli O157:H7
NZ_CP038314.1	IncFII_1, AY458016, |IncFIB(AP001918)_1, AP001918,	blaKPC-2	Homo sapiens		97630	Japan:Okayama	Escherichia coli O157:H7
NZ_CP038299.1	IncFII(pHN7A8)_1, JN232517,	blaKPC-2	Homo sapiens		70894	USA:Washington	Escherichia coli O157:H7
NZ_CP053082.1	IncFII(pHN7A8)_1, JN232517,	blaKPC-2	chicken		71222	China: Zhengzhou	Escherichia coli
NZ_CP032488.1	IncFII(pKP91)_1, CP000966,	blaKPC-2		Pig environment	60496	Ireland	Yersinia hibernica
NZ_MW228449.1	IncFII_1, AY458016, |IncFIB(AP001918)_1, AP001918, |IncQ1_1, M28829,	blaKPC-2			149732		Escherichia coli
NZ_MN548433.1	IncFII(Yp)_1, CP000670,	blaKPC-2			99419		Raoultella ornithinolytica
NZ_CP075464.1	IncFII(pCoo)_1, CR942285,	blaKPC-2	pig	pig farm	102015	China	Escherichia coli
NZ_CP075483.1	IncFII(pHN7A8)_1, JN232517,	blaKPC-2	pig	pig farm	76891	China	Escherichia coli
NZ_CP075466.1	IncFII_1, AY458016,	blaKPC-2	pig	pig farm	93368	China	Escherichia coli
NZ_CP075482.1	IncFII_1, AY458016,	blaKPC-2	pig	pig farm	93332	China	Escherichia coli
NZ_CP075478.1	IncFII_1, AY458016,	blaKPC-2	pig	pig farm	82668	China	Escherichia coli
NZ_CP075554.1	IncFII(K)_1, CP000648,	blaKPC-2		a feces sample of swine origin	75824	China: Nantong, jiangsu province	Klebsiella pneumoniae
NZ_KU932024.1	IncFII_1, AY458016,	blaKPC-2			71656		Escherichia coli
NZ_MH450052.1	IncFII(pCoo)_1, CR942285,	blaKPC-2			85355		Escherichia coli
NZ_MH450053.1	IncFII(pCoo)_1, CR942285,	blaKPC-2			81277		Escherichia coli
NZ_MF679146.1	IncFII_1, AY458016, |IncFIB(AP001918)_1, AP001918,	blaKPC-2			141555		Escherichia coli
NZ_MF353155.1	IncFII_1, AY458016, |IncFIA_1, AP001918,	blaKPC-2			128976		Escherichia coli
NZ_KY463220.1	IncFII_1, AY458016,	blaKPC-2			104353		Escherichia coli
NZ_KU932028.1	IncFII_1, AY458016,	blaKPC-2			80057		Escherichia coli
NZ_KU695535.1	IncFII_1, AY458016,	blaKPC-2			70093		Escherichia coli
NZ_MF679147.1	IncFII_1, AY458016, |IncX3_1, JN247852, |IncFIB(AP001918)_1, AP001918,	blaKPC-2			190564		Escherichia coli
NZ_MF353156.1	IncFII_1, AY458016,	blaKPC-2			90845		Escherichia coli
NZ_KX023260.1	IncFII(pHN7A8)_1, JN232517,	blaKPC-2			85126		Escherichia coli
NZ_KU932025.1	IncFII_1, AY458016, |IncQ1_1, M28829, |IncFIB(AP001918)_1, AP001918,	blaKPC-2			143590		Escherichia coli
NZ_KU578032.1	IncFII_1, AY458016, |IncFIB(AP001918)_1, AP001918,	blaKPC-2			143812		Escherichia coli
NZ_KY798506.1	IncFII(K)_1, CP000648, |IncR_1, DQ449578,	blaKPC-2			111742		Escherichia coli
NZ_KX246267.1	IncFII_1, AY458016,	blaKPC-2			83435		Escherichia coli
NZ_LC163971.1	IncFII_1, AY458016,	blaKPC-2			70251		Escherichia coli O145:NM str. 12E70
NZ_LT174529.1	IncFII(pCoo)_1, CR942285,	blaKPC-2			58912		Escherichia coli
NZ_LC484363.1	IncFII_1, AY458016, |IncFIB(AP001918)_1, AP001918,	blaKPC-2			124394		Escherichia coli
NZ_LN908840.1	IncFII_1, AY458016, |IncFIB(AP001918)_1, AP001918,	blaKPC-2			146435		Escherichia coli
NZ_AP018354.1	IncFII(pCoo)_1, CR942285,	blaKPC-2			87280		Escherichia coli
NZ_AP018353.1	IncFII(pCoo)_1, CR942285,	blaKPC-2			88108		Escherichia coli
NZ_AP014876.1	IncFII_1, AY458016,	blaKPC-2			71214		Escherichia coli
NZ_MK878892.1	IncFII_1, AY458016, |IncN_1, AY046276,	blaKPC-2			134435		Escherichia coli
NZ_MN702385.1	IncFII(pHN7A8)_1, JN232517,	blaKPC-2			68718		Escherichia coli
NZ_MN101854.1	IncFII_1, AY458016,	blaKPC-2			70593		Escherichia coli
NZ_MN101857.1	IncFII(pHN7A8)_1, JN232517,	blaKPC-2			92533		Escherichia coli
NZ_MN101852.1	IncFII_1, AY458016,	blaKPC-2			98241		Escherichia coli
NZ_MK878891.1	IncFII_1, AY458016, |IncQ1_1, M28829, |IncFIB(AP001918)_1, AP001918,	blaKPC-2			162647		Escherichia coli
NZ_MK878893.1	IncFII_1, AY458016,	blaKPC-2			73874		Escherichia coli
NZ_MK291500.1	IncFII_1, AY458016, |IncFIB(pB171)_1, AB024946,	blaKPC-2			128762		Escherichia coli
NZ_MK416151.1	IncFII_1, AY458016, |IncFIB(AP001918)_1, AP001918,	blaKPC-2			120963		Escherichia coli
NZ_MK419152.1	IncFII(pHN7A8)_1, JN232517, |IncN_1, AY046276, |p0111_1, AP010962,	blaKPC-2			187113		Escherichia coli
NZ_MN537908.1	IncFII_1, AY458016,	blaKPC-2			83429		Escherichia coli
NZ_MN197360.1	IncFII_1, AY458016, |IncFIB(AP001918)_1, AP001918, |IncFIA_1, AP001918,	blaKPC-2			130562		Escherichia coli
NZ_MK092064.1	IncFII_1, AY458016,	blaKPC-2			61297		Escherichia coli
NZ_MK048477.1	IncFII_1, AY458016,	blaKPC-2			81754		Escherichia coli
NZ_MH329656.1	IncFII(pHN7A8)_1, JN232517,	blaKPC-2			69018		Escherichia coli
NZ_MH454107.1	IncFII(pCoo)_1, CR942285, |IncFIA_1, AP001918, |IncFII_1, AY458016,	blaKPC-2			126384		Escherichia coli
NZ_MH257956.1	IncFII_1, AY458016,	blaKPC-2			76775		Escherichia coli
NZ_MH213345.1	IncFII_1, AY458016,	blaKPC-2			80215		Escherichia coli
NZ_MH422552.1	IncFII_1, AY458016,	blaKPC-2			88222		Escherichia coli
NZ_MG904991.1	IncFII(pSE11)_1, AP009242,	blaKPC-2			83487		Escherichia coli
NZ_MG838205.1	IncFII(pCoo)_1, CR942285, |IncFIB(AP001918)_1, AP001918,	blaKPC-2			147163		Escherichia coli
NZ_MG677985.1	IncFII(pCoo)_1, CR942285,	blaKPC-2			70158		Escherichia coli
NZ_MG591701.1	IncFII(pHN7A8)_1, JN232517,	blaKPC-2			91597		Escherichia coli
NZ_MG515250.1	IncFII_1, AY458016,	blaKPC-2			95724		Escherichia coli
NZ_MG197502.1	IncFII(pHN7A8)_1, JN232517, |IncN_1, AY046276, |IncX1_1, EU370913,	blaKPC-2			145804		Escherichia coli
NZ_MG197494.1	IncFII(pHN7A8)_1, JN232517, |IncN_1, AY046276,	blaKPC-2			96376		Escherichia coli
NZ_MG197490.1	IncFII(pHN7A8)_1, JN232517, |IncN_1, AY046276,	blaKPC-2			104703		Escherichia coli
NZ_MG764548.1	IncFII(pHN7A8)_1, JN232517, |IncFII_1, AY458016, |IncFIA_1, AP001918,	blaKPC-2			217419		Escherichia coli
NZ_MF589339.1	IncFII_1, AY458016, |IncX1_1, EU370913, |IncN_1, AY046276, |IncR_1, DQ449578, |IncFIB(AP001918)_1, AP001918,	blaKPC-2			222492		Escherichia coli
NZ_MF474175.1	IncFII_1, AY458016, |IncN_1, AY046276, |IncFIB(AP001918)_1, AP001918,	blaKPC-2			192730		Escherichia coli
NZ_MF156697.1	IncFII(pRSB107)_1, AJ851089, |IncFIB(AP001918)_1, AP001918, |IncFIA_1, AP001918,	blaKPC-2			144939		Escherichia coli
NZ_MG825370.1	IncFII_1, AY458016,	blaKPC-2			74080		Escherichia coli
NZ_MG197499.1	IncFII(pHN7A8)_1, JN232517,	blaKPC-2			74768		Escherichia coli
NZ_MG197495.1	IncFII(pHN7A8)_1, JN232517, |IncN_1, AY046276, |IncX1_1, EU370913,	blaKPC-2			145804		Escherichia coli
NZ_MG197503.1	IncFII(pHN7A8)_1, JN232517, |IncN_1, AY046276, |IncX1_1, EU370913,	blaKPC-2			145804		Escherichia coli
NZ_MG197498.1	IncFII(pHN7A8)_1, JN232517, |IncN_1, AY046276, |IncX1_1, EU370913,	blaKPC-2			142896		Escherichia coli
NZ_MG197496.1	IncFII(pHN7A8)_1, JN232517,	blaKPC-2			74962		Escherichia coli
NZ_MG197497.1	IncFII(pHN7A8)_1, JN232517,	blaKPC-2			76869		Escherichia coli
NZ_MG197491.1	IncFII(pHN7A8)_1, JN232517, |IncX1_1, EU370913,	blaKPC-2			109185		Escherichia coli
NZ_MG197493.1	IncFII(pHN7A8)_1, JN232517, |IncN_1, AY046276,	blaKPC-2			55683		Escherichia coli
NZ_MG197489.1	IncFII(pHN7A8)_1, JN232517,	blaKPC-2			70619		Escherichia coli
NZ_MG197488.1	IncFII(pHN7A8)_1, JN232517, |IncN_1, AY046276,	blaKPC-2			104623		Escherichia coli
NZ_MG197492.1	IncFII(pHN7A8)_1, JN232517,	blaKPC-2			70643		Escherichia coli
NZ_MG886288.1	IncFII(pRSB107)_1, AJ851089, |Col156_1, NC_009781, |IncFIB(AP001918)_1, AP001918, |IncFIA_1, AP001918,	blaKPC-2			131016		Escherichia coli
NZ_KY865322.1	IncFII(pHN7A8)_1, JN232517,	blaKPC-2			77822		Escherichia coli
NZ_KY865321.1	IncFII(pHN7A8)_1, JN232517,	blaKPC-2			92545		Escherichia coli
NZ_KY865320.1	IncFII(pCoo)_1, CR942285,	blaKPC-2			67077		Escherichia coli
NZ_KY416992.1	IncFII(pCoo)_1, CR942285,	blaKPC-2			114916		Escherichia coli
NZ_KY075650.1	IncFII(pCoo)_1, CR942285, |IncFIB(AP001918)_1, AP001918, |IncI2_1, KP347127,	blaKPC-2			121454		Escherichia coli
NZ_KX608544.1	IncFII(pHN7A8)_1, JN232517,	blaKPC-2			66924		Escherichia coli
NZ_KX503323.1	IncFII(pHN7A8)_1, JN232517,	blaKPC-2			74046		Escherichia coli
NZ_KU994859.1	IncFII_1, AY458016,	blaKPC-2			91041		Escherichia coli
NZ_KU254579.1	IncFII(29)_1, CP003035,	blaKPC-2			68812		Escherichia coli
NZ_KU043115.1	IncFII_1, AY458016, |IncFIA_1, AP001918,	blaKPC-2	Homo sapiens	urine	124378	China: Zhejiang	Escherichia coli
NZ_KT879914.1	IncFII(pHN7A8)_1, JN232517,	blaKPC-2			81498		Escherichia coli
NZ_KU321583.1	IncFII(pHN7A8)_1, JN232517, |IncX1_1, EU370913, |IncN_1, AY046276,	blaKPC-2			138718		Escherichia coli
NZ_KY007017.1	IncFII_1, AY458016, |IncFIB(AP001918)_1, AP001918,	blaKPC-2			135661		Escherichia coli
NZ_KU355873.1	IncFII(pCoo)_1, CR942285, |IncFIA_1, AP001918, |IncFIB(AP001918)_1, AP001918,	blaKPC-2			141534		Escherichia coli
NZ_KU288634.1	IncFII_1, AY458016,	blaKPC-2			78962		Escherichia coli
NZ_KT988018.1	IncFII_1, AY458016, |IncFIA_1, AP001918,	blaKPC-2			118324		Escherichia coli
NZ_KU664810.1	IncFII_1, AY458016, |IncFIB(AP001918)_1, AP001918,	blaKPC-2			142359		Escherichia coli
NZ_KR078259.1	IncFII_1, AY458016,	blaKPC-2			80206		Escherichia coli
NZ_KP789020.1	IncFII_1, AY458016, |IncFIC(FII)_1, AP001918, |IncFIA_1, AP001918, |IncFIB(AP001918)_1, AP001918,	blaKPC-2			138692		Escherichia coli
NZ_KT002541.1	IncFII_1, AY458016,	blaKPC-2			86015		Escherichia coli
NZ_KJ020575.1	IncFII(pHN7A8)_1, JN232517, |IncN_1, AY046276,	blaKPC-2			99868		Escherichia coli
NZ_CP051656.1	IncFII(pCoo)_1, CR942285, |IncFIB(AP001918)_1, AP001918,	blaKPC-2			175089	USA: California	Escherichia coli
NZ_CP051658.1	IncFII(pCoo)_1, CR942285,	blaKPC-2	Homo sapiens	feces	53543	USA: Nevada	Escherichia coli
NZ_CP051653.1	IncFII(pCoo)_1, CR942285,	blaKPC-2			99009	USA: California	Escherichia coli
NZ_CP051708.1	IncFII_1, AY458016,	blaKPC-2	Homo sapiens	rectal swab from healthy college student	72961	USA: California	Escherichia coli
NZ_CP051690.1	IncFII(pSE11)_1, AP009242,	blaKPC-2	Homo sapiens	rectal swab from healthy college student	39292	USA: California	Escherichia coli
NZ_CP051696.1	IncFII_1, AY458016,	blaKPC-2	Homo sapiens	rectal swab from healthy college student	67142	USA: California	Escherichia coli
NZ_CP051729.1	IncFII_1, AY458016,	blaKPC-2	Homo sapiens	rectal swab from healthy college student	66467	USA: California	Escherichia coli
NZ_CP051737.1	IncFII_1, AY458016,	blaKPC-2	Homo sapiens	rectal swab from healthy college student	71625	USA: California	Escherichia coli
NZ_CP051220.1	IncFII(pHN7A8)_1, JN232517,	blaKPC-2	swine	feces from pig	107230	China:Sichuan	Escherichia coli
NZ_CP025139.1	IncFII_1, AY458016,	blaKPC-2	Homo sapiens	urine	103103	Brazil: Belo Horizonte	Escherichia coli
NZ_AP018833.1	IncFII_1, AY458016, |IncFIA_1, AP001918,	blaKPC-2	Homo sapiens		136947	Myanmar:Yangon	Escherichia coli
NZ_AP018140.1	IncFII(pHN7A8)_1, JN232517,	blaKPC-2	Homo sapiens		81783	Myanmar:Yangon	Escherichia coli
NZ_AP018139.1	IncFII_1, AY458016,	blaKPC-2	Homo sapiens		90294	Myanmar:Yangon	Escherichia coli
NZ_AP018144.1	IncFII_1, AY458016,	blaKPC-2	Homo sapiens		94643	Myanmar:Yangon	Escherichia coli
NZ_AP018138.1	IncFII_1, AY458016,	blaKPC-2	Homo sapiens		87587	Myanmar:Yangon	Escherichia coli
NZ_AP018136.1	IncFII_1, AY458016,	blaKPC-2	Homo sapiens		84133	Myanmar:Yangon	Escherichia coli
NZ_AP014806.1	IncFII_1, AY458016,	blaKPC-2			46693	Brazil	Escherichia coli O119:H6
NZ_CP050866.1	IncFII_1, AY458016,	blaKPC-2	Homo sapiens	colonoscopy	233800	Australia: Canberra	Escherichia coli
NZ_CP050863.1	IncFII_1, AY458016,	blaKPC-2	Homo sapiens	colonoscopy	233798	Australia: Canberra	Escherichia coli
NZ_CP047381.1	IncFII(29)_1, CP003035,	blaKPC-2	swine		76633	China: Hunan	Escherichia coli
NZ_CP050384.1	IncFII_1, AY458016, |IncFIA_1, AP001918,	blaKPC-2	Homo sapiens	urine	121872	Czech Republic: Ostrava	Escherichia coli
NZ_CP035752.1	IncFII(pCoo)_1, CR942285,	blaKPC-2			66171		Escherichia coli E110019
NZ_CP049937.1	IncFII_1, AY458016, |IncFIB(AP001918)_1, AP001918,	blaKPC-2		milk	127295	China	Escherichia coli
NZ_CP049351.1	IncFII(pHN7A8)_1, JN232517,	blaKPC-2	Chicken		68949	China: Shandong	Escherichia coli
NZ_CP048372.1	IncFII_1, AY458016,	blaKPC-2		environment	90244	Switzerland	Escherichia coli
NZ_CP048347.1	IncFII(pCoo)_1, CR942285,	blaKPC-2		environment	28663	Switzerland	Escherichia coli
NZ_CP048362.1	IncFII_1, AY458016,	blaKPC-2		environment	69538	Switzerland	Escherichia coli
NZ_CP041430.1	IncFII(pHN7A8)_1, JN232517,	blaKPC-2		Raw mutton	80039	China: Beijing	Escherichia coli
NZ_CP041428.1	IncFII(pHN7A8)_1, JN232517,	blaKPC-2		pig	67626	China: Guizhou	Escherichia coli
NZ_CP041434.1	IncFII(pHN7A8)_1, JN232517,	blaKPC-2		Raw beef	80039	China: Beijing	Escherichia coli
NZ_CP041414.1	IncFII_1, AY458016,	blaKPC-2		goat	84140	China: Shandong	Escherichia coli
NZ_CP041432.1	IncFII(pHN7A8)_1, JN232517,	blaKPC-2		Raw beef	80029	China: Beijing	Escherichia coli
NZ_CP041424.1	IncFII(pHN7A8)_1, JN232517,	blaKPC-2		Diarrheal patient	81110	China: Shanghai	Escherichia coli
NZ_CP041421.1	IncFII(29)_1, CP003035, |IncFIB(AP001918)_1, AP001918, |IncFIA_1, AP001918,	blaKPC-2		goat	82344	China: Shandong	Escherichia coli
NZ_CP041420.1	IncFII(pHN7A8)_1, JN232517,	blaKPC-2		goat	65701	China: Shandong	Escherichia coli
NZ_CP041436.1	IncFII(pHN7A8)_1, JN232517, |IncFIB(AP001918)_1, AP001918,	blaKPC-2		patient	88727	China: Sichuan	Escherichia coli
NZ_LR740760.1	IncFII(pSE11)_1, AP009242,	blaKPC-2		laying hen withcolibacillosis	92214		Escherichia coli
NZ_CP047667.1	IncFII_1, AY458016, |IncFIB(AP001918)_1, AP001918,	blaKPC-2		feces	135123	China: Dafeng	Escherichia coli
NZ_CP023164.1	IncFII_1, AY458016, |IncFIB(AP001918)_1, AP001918,	blaKPC-2	cattle		122641	USA: California	Escherichia coli O22:H8
NZ_CP046261.1	IncFII_1, AY458016,	blaKPC-2	Homo sapiens	pus	66053	China:guangzhou	Escherichia coli
NZ_CP041957.1	IncFII_1, AY458016,	blaKPC-2	Homo sapiens	urine	83648	USA:Houston	Escherichia coli
NZ_CP041339.1	IncFII_1, AY458016,	blaKPC-2		blood	79945	Sweden:Gothenburg	Escherichia coli
NZ_CP045282.1	IncFII_1, AY458016,	blaKPC-2	Homo sapiens		27029	Lebanon	Escherichia coli
NZ_AP019677.1	IncFII(pCoo)_1, CR942285,	blaKPC-2			75556	Japan:Tokyo	Escherichia coli
NZ_CP032810.1	IncFII_1, AY458016,	blaKPC-2		Pork	61441	New Zealand	Escherichia coli
NZ_CP032813.1	IncFII(pSE11)_1, AP009242,	blaKPC-2		water	62779	New Zealand	Escherichia coli
NZ_CP032799.1	IncFII_1, AY458016,	blaKPC-2		bovine	63089	New Zealand	Escherichia coli
NZ_CP044149.1	IncFII(pHN7A8)_1, JN232517,	blaKPC-2			74819		Escherichia coli O157
NZ_CP041439.1	IncFII(pHN7A8)_1, JN232517, |IncX1_1, EU370913,	blaKPC-2		Pork	106630	China: Yangzhou	Escherichia coli
NZ_CP044146.1	IncFII_1, AY458016, |IncFIB(AP001918)_1, AP001918,	blaKPC-2			92722		Escherichia coli O157
NZ_CP040265.1	IncFII(pSE11)_1, AP009242,	blaKPC-2	Bivalve mollusk	marine environment	73952	Norway	Escherichia coli
NZ_CP043949.1	IncFII_1, AY458016,	blaKPC-2	dog	Rectal swab	66611	Switzerland:Zurich	Escherichia coli
NZ_CP043945.1	IncFII_1, AY458016,	blaKPC-2	dog	Rectal swab	66573	Switzerland:Zurich	Escherichia coli
NZ_CP043229.1	IncFII_1, AY458016,	blaKPC-2	Homo sapiens	stool	67616	Switzerland	Escherichia coli
NZ_CP043219.1	IncFII(pSE11)_1, AP009242,	blaKPC-2		chicken	94175		Escherichia coli O80:H26
NZ_CP042338.1	IncFII_1, AY458016,	blaKPC-2	Homo sapiens	stool	68545	China: Guangzhou	Escherichia coli
NZ_AP019763.1	IncFII(pRSB107)_1, AJ851089,	blaKPC-2	Homo sapiens		78470	Japan	Escherichia coli O111:H-
NZ_CP040454.1	IncFII_1, AY458016, |IncFIB(AP001918)_1, AP001918,	blaKPC-2	Homo sapiens	urinary	117139	China: Tianjin	Escherichia coli
NZ_CP042245.1	IncFII(pHN7A8)_1, JN232517, |IncFIB(AP001918)_1, AP001918, |IncFIC(FII)_1, AP001918,	blaKPC-2	Swine	blood from piglet with acute sepsis	285922	China: Jiangxi province	Escherichia coli
NZ_CP041393.1	IncFII_1, AY458016, |IncFIA_1, AP001918,	blaKPC-2		trach wash	139547	USA:PA	Escherichia coli
NZ_CP015854.1	IncFII_1, AY458016, |IncFIB(AP001918)_1, AP001918,	blaKPC-2		Feces of patient with hemolytic uremic syndrome	92854	USA: North Carolina	Escherichia coli
NZ_CP040922.1	IncFII(pRSB107)_1, AJ851089, |IncFIB(AP001918)_1, AP001918, |IncFIA_1, AP001918,	blaKPC-2	Homo sapiens	feces	143714	India: Vellore	Escherichia coli
NZ_CP041001.1	IncFII(pRSB107)_1, AJ851089, |IncFIB(AP001918)_1, AP001918,	blaKPC-2	NIST Mixed Microbial RM strain	ATCC Isolate	75555	USA:VA	Escherichia coli
NZ_CP040573.1	IncFII_1, AY458016, |IncFIB(AP001918)_1, AP001918,	blaKPC-2	Homo sapiens		94177		Escherichia coli O157:H7
NZ_CP040571.1	IncFII_1, AY458016, |IncFIB(AP001918)_1, AP001918,	blaKPC-2	Homo sapiens		92763	USA:NY	Escherichia coli O157:H7
NZ_CP028610.1	IncFII(pHN7A8)_1, JN232517,	blaKPC-2		cattle	67786		Escherichia coli
NZ_CP031907.1	IncFII_1, AY458016, |IncFIB(AP001918)_1, AP001918,	blaKPC-2	Homo sapiens	Clinical: Human (Homo sapiens)	121036	Germany	Escherichia coli O91:H21
NZ_CP031904.1	IncFII(pRSB107)_1, AJ851089, |IncFIB(AP001918)_1, AP001918,	blaKPC-2	Homo sapiens	Clinical: Human (Homo sapiens)	75669	Germany	Escherichia coli O104:H4
NZ_CP028322.1	IncFII(pHN7A8)_1, JN232517,	blaKPC-2	Homo sapiens		96272	USA:CA	Escherichia coli O18:H1
NZ_LS992194.1	IncFII(pSE11)_1, AP009242,	blaKPC-2			86367		Escherichia coli
NZ_LS992193.1	IncFII_1, AY458016, |IncFIC(FII)_1, AP001918, |IncFIA_1, AP001918, |IncFIB(AP001918)_1, AP001918,	blaKPC-2			128948		Escherichia coli
NZ_CP029058.1	IncFII(pHN7A8)_1, JN232517, |IncI1-I(Alpha)_1, AP005147, |IncFII(pSFO)_1, AF401292,	blaKPC-2		chicken	253947	South Korea	Escherichia coli
NZ_LS992191.1	IncFII(pSFO)_1, AF401292, |IncFIA_1, AP001918, |IncFII_1, AY458016,	blaKPC-2			133139		Escherichia coli
NZ_LR025097.1	IncFII_1, AY458016, |IncFIB(AP001918)_1, AP001918,	blaKPC-2			142200		Escherichia coli
NZ_LS992182.1	IncFII(pSFO)_1, AF401292, |IncFIA_1, AP001918, |IncFII_1, AY458016,	blaKPC-2			133139		Escherichia coli
NZ_LS992188.1	IncFII_1, AY458016,	blaKPC-2			96986		Escherichia coli
NZ_CP037947.1	IncFII(pHN7A8)_1, JN232517,	blaKPC-2	Homo sapiens	stool	73152	USA	Escherichia coli
NZ_CP035314.1	IncFII(pHN7A8)_1, JN232517, |IncN_1, AY046276,	blaKPC-2	pig		89963	China: Henan	Escherichia coli
NZ_CP036244.1	IncFII(pRSB107)_1, AJ851089, |IncFIB(pB171)_1, AB024946,	blaKPC-2	Homo sapiens	urine	146792	Australia	Escherichia coli
NZ_CP035722.1	IncFII_1, AY458016,	blaKPC-2	Homo sapiens	urine	69541	USA:Utah	Escherichia coli
NZ_CP035470.1	IncFII_1, AY458016,	blaKPC-2	Homo sapiens	urine	69518	USA:Utah	Escherichia coli
NZ_CP035468.1	IncFII(pRSB107)_1, AJ851089, |IncFIA_1, AP001918, |IncFIB(AP001918)_1, AP001918, |Col156_1, NC_009781,	blaKPC-2	Homo sapiens	urine	151747	USA:Utah	Escherichia coli
NZ_LR130558.1	IncFII_1, AY458016,	blaKPC-2		blood	52792		Escherichia coli
NZ_CP035518.1	IncFII_1, AY458016,	blaKPC-2	Homo sapiens	urine	69473	USA:Utah	Escherichia coli
NZ_CP035479.1	IncFII_1, AY458016,	blaKPC-2	Homo sapiens	urine	69518	USA:Utah	Escherichia coli
NZ_CP035478.1	IncFII(pRSB107)_1, AJ851089, |IncFIA_1, AP001918, |IncFIB(AP001918)_1, AP001918, |Col156_1, NC_009781,	blaKPC-2	Homo sapiens	urine	149312	USA:Utah	Escherichia coli
NZ_CP034964.1	IncFII_1, AY458016,	blaKPC-2	Homo sapiens		87704	China: Sichuan	Escherichia coli
NZ_CP035124.1	IncFII(K)_1, CP000648, |IncQ1_1, M28829, |IncFII_1, AY458016, |IncFII(pSE11)_1, AP009242, |IncFIA_1, AP001918, |IncFIB(AP001918)_1, AP001918,	blaKPC-2	Homo sapiens	urine	227349	China: Hangzhou	Escherichia coli
NZ_CP026576.2	IncFII(pHN7A8)_1, JN232517,	blaKPC-2	Homo sapiens	Rectal swab	70688	China: Sichuan, Chengdu	Escherichia coli
NZ_CP025949.1	IncFII(pHN7A8)_1, JN232517,	blaKPC-2	Homo sapiens		73313	China: Sichuan, Yibin	Escherichia coli
NC_025177.1	IncFII_1, AY458016,	blaKPC-2			76197		Escherichia coli
NC_025175.1	IncFII_1, AY458016, |IncFIB(AP001918)_1, AP001918, |IncQ1_1, M28829,	blaKPC-2			166594		Escherichia coli
NC_024956.1	IncFII_1, AY458016,	blaKPC-2			94587		Escherichia coli
NC_023315.1	IncFII_1, AY458016,	blaKPC-2			85507		Escherichia coli
NC_022333.1	IncFII(pCoo)_1, CR942285,	blaKPC-2			165311		Escherichia coli
NC_020278.2	IncFII_1, AY458016,	blaKPC-2			76626		Escherichia coli
NC_019424.1	IncFII_1, AY458016,	blaKPC-2			69768		Escherichia coli
NC_019095.1	IncFII_1, AY458016,	blaKPC-2			76635		Escherichia coli
NC_019094.1	IncFII_1, AY458016,	blaKPC-2			79478		Escherichia coli
NC_019093.1	IncFII(S)_1, CP000858, |IncFII(SARC14)_1, JQ418540,	blaKPC-2			59260		Escherichia coli
NC_019090.1	IncFII_1, AY458016,	blaKPC-2			73607		Escherichia coli
NC_019089.1	IncFII_1, AY458016,	blaKPC-2			87021		Escherichia coli
NC_019072.1	IncFII_1, AY458016,	blaKPC-2			69812		Escherichia coli
NC_019071.1	IncFII_1, AY458016,	blaKPC-2			70382		Escherichia coli
NC_019073.1	IncFII(pHN7A8)_1, JN232517,	blaKPC-2			76878		Escherichia coli
NC_019057.1	IncFII_1, AY458016,	blaKPC-2			70262		Escherichia coli
NC_019041.1	IncFII_1, AY458016, |IncFIB(AP001918)_1, AP001918,	blaKPC-2			92077		Escherichia coli O157:H7
NC_019037.1	IncFII_1, AY458016,	blaKPC-2			82676		Escherichia coli
NC_018998.1	IncFII_1, AY458016,	blaKPC-2			91019		Escherichia coli F18+
NC_016039.1	IncFII_1, AY458016,	blaKPC-2			70060		Escherichia coli
NC_014615.1	IncFII(pSFO)_1, AF401292, |IncFII_1, AY458016, |IncQ1_1, M28829, |IncFIB(AP001918)_1, AP001918,	blaKPC-2			165657		Escherichia coli
NC_014382.1	IncFII_1, AY458016,	blaKPC-2			73801		Escherichia coli
NC_014232.1	IncFII(pCoo)_1, CR942285,	blaKPC-2			101857		Escherichia coli ETEC 1392/75
NC_014233.1	IncFII(pRSB107)_1, AJ851089, |IncFIB(AP001918)_1, AP001918,	blaKPC-2			55709		Escherichia coli ETEC 1392/75
NC_013507.1	IncFII(29)_1, CP003035,	blaKPC-2			67094		Escherichia coli ETEC H10407
NC_013175.1	IncFII(29)_1, CP003035, |Col156_1, NC_009781, |IncFIB(AP001918)_1, AP001918,	blaKPC-2			114222		Escherichia coli
NC_013121.1	IncFII_1, AY458016,	blaKPC-2			64471		Escherichia coli
NC_011812.1	IncFII_1, AY458016,	blaKPC-2			72946		Escherichia coli
NC_009602.1	IncFII(pSFO)_1, AF401292, |IncFIB(AP001918)_1, AP001918, |IncFIA_1, AP001918,	blaKPC-2			121239		Escherichia coli
NC_009133.1	IncFII_1, AY458016,	blaKPC-2			94289		Escherichia coli
NC_007675.1	IncFII_1, AY458016, |IncFIB(AP001918)_1, AP001918,	blaKPC-2			184501		Escherichia coli
NC_006671.1	IncFII(pRSB107)_1, AJ851089,	blaKPC-2			101375		Escherichia coli
NC_005327.1	IncFII_1, AY458016,	blaKPC-2			92353		Escherichia coli
NC_004998.1	IncFII_1, AY458016, |IncFIB(AP001918)_1, AP001918,	blaKPC-2			125491		Escherichia coli
NZ_CP075261.1	IncFII(K)_1, CP000648, |IncX1_1, EU370913,	blaKPC-2		pork	151651	China: Shenzhen, guangdong province	Klebsiella pneumoniae
NZ_CP075375.1	IncFII_1, AY458016,	blaKPC-2		stool	74773	China:Quanzhou	Escherichia coli
NZ_CP074427.1	IncFII(S)_1, CP000858, |IncFIB(S)_1, FN432031,	blaKPC-2		Human faeces	70795	China:Shanghai	Salmonella sp. SJTUF15034
NZ_CP074426.1	IncFII(pHN7A8)_1, JN232517, |IncX1_1, EU370913,	blaKPC-2		Human faeces	101606	China:Shanghai	Salmonella sp. SJTUF15034
NZ_CP074430.1	IncFII(S)_1, CP000858, |IncFIB(S)_1, FN432031,	blaKPC-2		Human faeces	64327	China:Xinjiang	Salmonella sp. SJTUF14523
NZ_MW646301.1	IncFII(pRSB107)_1, AJ851089,	blaKPC-2			73044		Escherichia coli
NZ_MW646303.1	IncFII_1, AY458016,	blaKPC-2			80715		Escherichia coli
NZ_MW405382.1	IncFII(S)_1, CP000858,	blaKPC-2			100030		Salmonella enterica subsp. enterica serovar Weltevreden
NZ_MW298658.1	IncFII(pHN7A8)_1, JN232517,	blaKPC-2			70625		Escherichia coli
NZ_MW298654.1	IncFII(pHN7A8)_1, JN232517,	blaKPC-2			66894		Escherichia coli
NZ_MW298660.1	IncFII_1, AY458016,	blaKPC-2			66581		Escherichia coli
NZ_LT795505.1	IncFII_1, AY458016,	blaKPC-2		pig feces	71544		Escherichia coli
NZ_CP070963.1	IncFII(pRSB107)_1, AJ851089, |IncFIA_1, AP001918, |IncFIB(AP001918)_1, AP001918,	blaKPC-2			154497	USA: Boston	Escherichia coli
NZ_LT906556.1	IncFII(pCoo)_1, CR942285, |IncFIB(AP001918)_1, AP001918,	blaKPC-2			157174		Escherichia coli
NZ_LT985217.1	IncFII(pRSB107)_1, AJ851089,	blaKPC-2			67968		Escherichia coli
NZ_LT719075.1	IncFII(pHN7A8)_1, JN232517, |Col156_1, NC_009781,	blaKPC-2		feces	121486		Escherichia coli
NZ_LT985277.1	IncFII_1, AY458016,	blaKPC-2			121398		Escherichia coli
NZ_LT985309.1	IncFII(29)_1, CP003035, |IncFIB(AP001918)_1, AP001918, |Col156_1, NC_009781,	blaKPC-2			83523		Escherichia coli
NZ_LT985272.1	IncFII_1, AY458016,	blaKPC-2			70033		Escherichia coli
NZ_LT985267.1	IncFII_1, AY458016,	blaKPC-2			87290		Escherichia coli
NZ_LT985274.1	IncFII_1, AY458016,	blaKPC-2			70325		Escherichia coli
NZ_LT985227.1	IncFII_1, AY458016,	blaKPC-2			95442		Escherichia coli
NZ_LT985214.1	IncFII_1, AY458016,	blaKPC-2			70309		Escherichia coli
NZ_LT985221.1	IncFII_1, AY458016, |IncFIA_1, AP001918,	blaKPC-2			128281		Escherichia coli
NZ_LT985305.1	IncFII_1, AY458016,	blaKPC-2			83309		Escherichia coli
NZ_LT985275.1	IncFII(pHN7A8)_1, JN232517,	blaKPC-2			91487		Escherichia coli
NZ_LT985306.1	IncFII_1, AY458016,	blaKPC-2			93395		Escherichia coli
NZ_LT985304.1	IncFII_1, AY458016,	blaKPC-2			89661		Escherichia coli
NZ_LT985271.1	IncFII_1, AY458016, |IncFIA_1, AP001918,	blaKPC-2			130559		Escherichia coli
NZ_LT985265.1	IncFII_1, AY458016,	blaKPC-2			98763		Escherichia coli
NZ_LT985319.1	IncFII_1, AY458016, |IncFIB(AP001918)_1, AP001918,	blaKPC-2			147478		Escherichia coli
NZ_CP012377.1	IncFII_1, AY458016, |IncFIB(AP001918)_1, AP001918,	blaKPC-2		human feces of different individuals	125121	China	Escherichia coli
NZ_AP018147.1	IncFII_1, AY458016,	blaKPC-2	Homo sapiens		102071	Myanmar:Yangon	Escherichia coli
NZ_CP020523.1	IncFII(K)_1, CP000648,	blaKPC-2	Homo sapiens	urine	113880	USA:Boston	Escherichia coli
NZ_CP020517.1	IncFII_1, AY458016,	blaKPC-2	Homo sapiens	urine	109864	USA:Boston	Escherichia coli
NZ_CP020515.1	IncFII(pCoo)_1, CR942285, |IncFII_1, AY458016, |IncFIA_1, AP001918, |IncFIB(AP001918)_1, AP001918,	blaKPC-2	Homo sapiens	blood	158757	USA:Boston	Escherichia coli
NZ_CP031233.1	IncFII_1, AY458016, |IncFIA_1, AP001918, |IncFIB(AP001918)_1, AP001918,	blaKPC-2	Homo sapiens	rectal swab	98308	United Kingdom	Escherichia coli
NZ_CP027364.1	IncFII_1, AY458016, |IncFIB(AP001918)_1, AP001918,	blaKPC-2			74659	USA	Escherichia coli
NZ_LR130554.1	IncFII_1, AY458016,	blaKPC-2		blood	93927		Escherichia coli
NZ_CP022732.1	IncFII(pCoo)_1, CR942285,	blaKPC-2	Homo sapiens	urine	113162	Saudi Arabia:Riyadh	Escherichia coli
NZ_CP025848.1	IncFII_1, AY458016,	blaKPC-2	Homo sapiens	stool	148526	Bangladesh	Escherichia coli
NZ_CP019954.1	IncFII_1, AY458016, |IncFIB(AP001918)_1, AP001918,	blaKPC-2	Mus musculus C57Bl/6J	ob/ob mice	160021	Switzerland	Escherichia coli M8
NZ_CP034809.1	IncFII_1, AY458016, |IncFIB(AP001918)_1, AP001918,	blaKPC-2		stool	94980	USA	Escherichia coli
NZ_CP034795.1	IncFII_1, AY458016, |IncFIB(AP001918)_1, AP001918,	blaKPC-2		stool	94987	USA	Escherichia coli
NZ_CP034807.1	IncFII_1, AY458016, |IncFIB(AP001918)_1, AP001918,	blaKPC-2		stool	91176	USA	Escherichia coli
NZ_CP034802.1	IncFII_1, AY458016, |IncFIB(AP001918)_1, AP001918, |IncFIA_1, AP001918,	blaKPC-2		stool	94586	USA	Escherichia coli
NZ_CP034592.1	IncFII(pCoo)_1, CR942285,	blaKPC-2		anus swab	76559	China	Escherichia coli
NZ_AP018805.1	IncFII(pRSB107)_1, AJ851089,	blaKPC-2	Bos taurus		78434	Japan	Escherichia coli
NZ_AP018785.1	IncFII(29)_1, CP003035, |IncFII(pRSB107)_1, AJ851089, |Col156_1, NC_009781, |IncFIB(AP001918)_1, AP001918,	blaKPC-2			169561		Escherichia coli
NZ_AP018811.1	IncFII(pHN7A8)_1, JN232517,	blaKPC-2	Bos taurus		75799	Japan	Escherichia coli
NZ_AP018801.1	IncFII(pCoo)_1, CR942285,	blaKPC-2	Bos taurus		71289	Japan	Escherichia coli
NZ_AP018800.1	IncFII(pRSB107)_1, AJ851089,	blaKPC-2	Bos taurus		81004	Japan	Escherichia coli
NZ_AP018799.1	IncFII(pCoo)_1, CR942285,	blaKPC-2	Bos taurus		92697	Japan	Escherichia coli
NZ_CP025919.1	IncFII(pCoo)_1, CR942285,	blaKPC-2	Homo sapiens	stool	50268	Gambia	Escherichia coli
NZ_CP025918.1	IncFII(pCoo)_1, CR942285,	blaKPC-2	Homo sapiens	stool	76877	Gambia	Escherichia coli
NZ_CP025917.1	IncFII_1, AY458016,	blaKPC-2	Homo sapiens	stool	146395	Gambia	Escherichia coli
NZ_CP025885.1	IncFII(Yp)_1, CP000670,	blaKPC-2	Homo sapiens	stool	68971	India	Escherichia coli
NZ_CP025860.1	IncFII_1, AY458016,	blaKPC-2	Homo sapiens	stool	101617	India	Escherichia coli
NZ_CP025912.1	IncFII(pCoo)_1, CR942285,	blaKPC-2	Homo sapiens	stool	92548	Mali	Escherichia coli
NZ_CP025911.1	IncFII_1, AY458016,	blaKPC-2	Homo sapiens	stool	146395	Mali	Escherichia coli
NZ_CP025922.1	IncFII(pCoo)_1, CR942285,	blaKPC-2	Homo sapiens	stool	83017	Gambia	Escherichia coli
NZ_CP025921.1	IncFII_1, AY458016,	blaKPC-2	Homo sapiens	stool	146395	Gambia	Escherichia coli
NZ_CP025844.1	IncFII(29)_1, CP003035,	blaKPC-2	Homo sapiens	stool	94685	Pakistan	Escherichia coli
NZ_CP025854.1	IncFII(29)_1, CP003035,	blaKPC-2	Homo sapiens	stool	80573	India	Escherichia coli
NZ_CP025852.1	IncFII(pHN7A8)_1, JN232517,	blaKPC-2	Homo sapiens	stool	29775	India	Escherichia coli
NZ_CP025858.1	IncFII_1, AY458016,	blaKPC-2	Homo sapiens	stool	88871	India	Escherichia coli
NZ_CP025857.1	IncFII_1, AY458016, |IncFIB(AP001918)_1, AP001918,	blaKPC-2	Homo sapiens	stool	108475	India	Escherichia coli
NZ_CP025904.1	IncFII_1, AY458016,	blaKPC-2	Homo sapiens	stool	97878	Mozambique	Escherichia coli
NZ_CP025863.1	IncFII_1, AY458016,	blaKPC-2	Homo sapiens	stool	142377	India	Escherichia coli
NZ_CP023845.1	IncFII_1, AY458016, |IncFIB(AP001918)_1, AP001918, |IncFIA_1, AP001918, |IncFIC(FII)_1, AP001918,	blaKPC-2	Homo sapiens	feces	181324	Sweden	Escherichia coli
NZ_CP023850.1	IncFII_1, AY458016, |IncFIA_1, AP001918,	blaKPC-2	Homo sapiens	UTI	138672	Sweden	Escherichia coli
NZ_CP023828.1	IncFII_1, AY458016,	blaKPC-2	Homo sapiens	feces	67839	Sweden	Escherichia coli
NZ_CP023827.1	IncFII(pRSB107)_1, AJ851089, |IncFIA_1, AP001918, |IncFIB(AP001918)_1, AP001918, |Col156_1, NC_009781,	blaKPC-2	Homo sapiens	feces	125877	Sweden	Escherichia coli
NZ_CP023821.1	IncFII_1, AY458016, |IncFIB(AP001918)_1, AP001918,	blaKPC-2	Homo sapiens	feces	113737	Sweden	Escherichia coli
NZ_CP033881.1	IncFII(pSE11)_1, AP009242,	blaKPC-2	Homo sapiens	urine	61890	Norway	Escherichia coli
NZ_CP033847.1	IncFII_1, AY458016, |IncFII(pCoo)_1, CR942285, |IncFIB(AP001918)_1, AP001918, |IncFIA_1, AP001918,	blaKPC-2	Homo sapiens	UCC isolate	143865		Escherichia coli
NZ_CP033634.1	IncFII_1, AY458016,	blaKPC-2		chicken	82252	China:Zhejiang	Escherichia coli
NZ_CP032202.1	IncFII_1, AY458016, |Col156_1, NC_009781, |IncFIB(AP001918)_1, AP001918, |IncFIA_1, AP001918,	blaKPC-2			140509		Escherichia coli
NZ_CP032205.1	IncFII_1, AY458016,	blaKPC-2			70275		Escherichia coli
NZ_CP032262.1	IncFII_1, AY458016,	blaKPC-2			75026		Escherichia coli
NZ_CP032258.1	IncFII(pRSB107)_1, AJ851089, |Col156_1, NC_009781, |IncFIB(AP001918)_1, AP001918, |IncFIA_1, AP001918,	blaKPC-2			128033		Escherichia coli
NZ_CP023062.1	IncFII_1, AY458016, |IncFIB(AP001918)_1, AP001918,	blaKPC-2	Homo sapiens	human stool	77306	South Korea: Seoul	Escherichia coli
NZ_CP031655.1	IncFII_1, AY458016,	blaKPC-2	dog	foreleg infected wound	89335	United Kingdom: Greater London	Escherichia coli
NZ_CP023734.1	IncFII(29)_1, CP003035, |IncFIB(AP001918)_1, AP001918,	blaKPC-2		cucumber	57318	South Korea: Chungcheongbuk-do	Escherichia coli
NZ_CP023733.1	IncFII_1, AY458016,	blaKPC-2		cucumber	70107	South Korea: Chungcheongbuk-do	Escherichia coli
NZ_CP028431.1	IncFII(pRSB107)_1, AJ851089,	blaKPC-2	Bos taurus	feces	76698	USA: Salinas, California	Escherichia coli
NZ_CP029982.1	IncFII(pHN7A8)_1, JN232517,	blaKPC-2			71543	USA	Escherichia coli
NZ_CP029980.1	IncFII(pCoo)_1, CR942285,	blaKPC-2			117740	USA	Escherichia coli
NZ_CP029979.1	IncFII(pCoo)_1, CR942285,	blaKPC-2			36564	USA	Escherichia coli
NZ_CP028434.1	IncFII(pRSB107)_1, AJ851089,	blaKPC-2	Corvus brachyrhynchos	feces	78526	USA: Salinas, California	Escherichia coli
NZ_CP029974.1	IncFII_1, AY458016,	blaKPC-2	Dog	wound liquid	71718	Switzerland:Zurich	Escherichia coli
NZ_CP029691.1	IncFII(pRSB107)_1, AJ851089,	blaKPC-2	Homo sapiens	feces	78329	USA: South Dakota	Escherichia coli
NZ_CP028484.1	IncFII(pRSB107)_1, AJ851089, |Col156_1, NC_009781, |IncFIB(AP001918)_1, AP001918, |IncFIA_1, AP001918,	blaKPC-2	Homo sapiens		128911	China:Shanghai	Escherichia coli
NZ_CP029578.1	IncFII(pSE11)_1, AP009242,	blaKPC-2	Homo sapiens		70197	Sweden	Escherichia coli
NZ_CP029577.1	IncFII(29)_1, CP003035, |Col156_1, NC_009781, |IncFIB(AP001918)_1, AP001918,	blaKPC-2	Homo sapiens		139191	Sweden	Escherichia coli
NZ_CP028383.1	IncFII(pHN7A8)_1, JN232517,	blaKPC-2	Bos taurus	feces	67750	USA: Salinas, California	Escherichia coli
NZ_CP029243.1	IncFII_1, AY458016, |IncFIB(AP001918)_1, AP001918,	blaKPC-2		feces	146268	China:Zhejiang	Escherichia coli
NZ_CP028118.1	IncFII(pRSB107)_1, AJ851089,	blaKPC-2		Creek	78469	USA: Salinas, California	Escherichia coli O111 str. RM9322
NZ_CP028121.1	IncFII(pCoo)_1, CR942285, |IncFIB(AP001918)_1, AP001918,	blaKPC-2	Bos taurus	feces	109466	USA: California	Escherichia coli O43 str. RM10042
NZ_CP029104.1	IncFII_1, AY458016,	blaKPC-2			76919		Escherichia coli
NZ_CP029113.1	IncFII_1, AY458016, |IncFIA_1, AP001918,	blaKPC-2			114412		Escherichia coli
NZ_CP027120.1	IncFII_1, AY458016,	blaKPC-2		bovine mastitis	54399	France	Escherichia coli
NZ_CP028193.1	IncFII(pSE11)_1, AP009242,	blaKPC-2		tissue and/or biological fluid (swine)	52918	Denmark	Escherichia coli
NZ_CP026854.1	IncFII_1, AY458016, |IncFIB(AP001918)_1, AP001918,	blaKPC-2	Homo sapiens	urine	133843	Slovakia	Escherichia coli
NZ_CP027385.1	IncFII(pRSB107)_1, AJ851089,	blaKPC-2		stool	118259	USA	Escherichia coli
NZ_CP027460.1	IncFII_1, AY458016, |IncFIB(AP001918)_1, AP001918,	blaKPC-2			74247	USA	Escherichia coli
NZ_CP027334.1	IncFII_1, AY458016, |IncFIB(AP001918)_1, AP001918,	blaKPC-2	Homo sapiens	stool	181066	USA	Escherichia coli
NZ_CP027332.1	IncFII(pHN7A8)_1, JN232517,	blaKPC-2	Homo sapiens	stool	20839	USA	Escherichia coli
NZ_CP027767.1	IncFII(pRSB107)_1, AJ851089,	blaKPC-2	Homo sapiens	stool	66545	USA	Escherichia coli
NZ_CP027581.1	IncFII(pSE11)_1, AP009242, |IncFIB(AP001918)_1, AP001918,	blaKPC-2	Homo sapiens	stool	118822	USA	Escherichia coli
NZ_CP027580.1	IncFII(pHN7A8)_1, JN232517,	blaKPC-2	Homo sapiens	stool	54544	USA	Escherichia coli
NZ_CP027576.1	IncFII(pRSB107)_1, AJ851089,	blaKPC-2		stool	78427	USA	Escherichia coli
NZ_CP027455.1	IncFII(pCoo)_1, CR942285,	blaKPC-2	Homo sapiens	stool	73262	USA	Escherichia coli
NZ_CP027553.1	IncFII(pRSB107)_1, AJ851089,	blaKPC-2	Homo sapiens	rectal swab	67055	USA	Escherichia coli
NZ_CP027554.1	IncFII(pHN7A8)_1, JN232517,	blaKPC-2	Homo sapiens		70129	USA	Escherichia coli
NZ_CP019269.1	IncFII(pHN7A8)_1, JN232517, |IncN_1, AY046276,	blaKPC-2	chicken	stool	65009	Hong Kong	Escherichia coli
NZ_CP027439.1	IncFII(pHN7A8)_1, JN232517,	blaKPC-2	Homo sapiens	stool	107188	USA	Escherichia coli
NZ_CP027438.1	IncFII(pSFO)_1, AF401292, |IncFIA(HI1)_1, AF250878,	blaKPC-2	Homo sapiens	stool	74904	USA	Escherichia coli
NZ_CP027311.1	IncFII(pCoo)_1, CR942285, |IncFIB(AP001918)_1, AP001918,	blaKPC-2	Homo sapiens	stool	133438	USA	Escherichia coli
NZ_CP027536.1	IncFII_1, AY458016,	blaKPC-2			72482		Escherichia coli
NZ_CP027392.1	IncFII(pRSB107)_1, AJ851089, |IncFIB(AP001918)_1, AP001918,	blaKPC-2	Homo sapiens	stool	75562	Germany	Escherichia coli O104:H4
NZ_CP022052.2	IncFII_1, AY458016, |IncFIB(AP001918)_1, AP001918,	blaKPC-2	Homo sapiens	clinical isolate	95288	USA:DC	Escherichia coli O157
NZ_CP024652.2	IncFII_1, AY458016,	blaKPC-2	Homo sapiens	urine	107274	Brazil: Belo Horizonte	Escherichia coli
NZ_CP026474.1	IncFII(pAMA1167-NDM-5)_1, CP024805, |IncQ1_1, M28829, |IncFIB(AP001918)_1, AP001918, |IncFIA_1, AP001918,	blaKPC-2	Homo sapiens	blood	107229	South Korea: Daegu	Escherichia coli
NZ_CP030309.1	IncFII(pCRY)_1, NC_005814,	blaKPC-2	Homo sapiens	Physical	65112	China: Chongqing	Klebsiella pneumoniae
NZ_CP030308.1	IncFII(K)_1, CP000648, |IncQ1_1, M28829,	blaKPC-2	Homo sapiens	Physical	79463	China: Chongqing	Klebsiella pneumoniae
NZ_CP030305.1	IncFII(Yp)_1, CP000670, |IncFIB(pB171)_1, AB024946,	blaKPC-2	Homo sapiens	Physical	110786	China: Chongqing	Klebsiella pneumoniae
NZ_CP030303.1	IncFII(K)_1, CP000648, |IncFIB(K)_1, JN233704,	blaKPC-2	Homo sapiens	Physical	229479	China: Chongqing	Klebsiella pneumoniae
NZ_CP030298.1	IncFII(pSE11)_1, AP009242,	blaKPC-2	Homo sapiens	Physical	70438	China: Handan	Klebsiella pneumoniae
NZ_CP030301.1	IncFII(pHN7A8)_1, JN232517,	blaKPC-2	Homo sapiens	Physical	148021	China: Guangzhou	Klebsiella pneumoniae
NZ_CP025254.1	IncFII_1, AY458016,	blaKPC-2	Homo sapiens	urine	102316	Brazil: Belo Horizonte	Escherichia coli
NZ_CP019272.1	IncFII(pHN7A8)_1, JN232517, |IncX1_1, EU370913, |IncN_1, AY046276,	blaKPC-2	pig	stool	129452	Hong Kong	Escherichia coli
NZ_CP021103.1	IncFII_1, AY458016, |IncX1_1, EU370913,	blaKPC-2	pig	stool	80206	Hong Kong	Escherichia coli
NZ_CP019276.1	IncFII(pHN7A8)_1, JN232517,	blaKPC-2	pig	stool	91701	Hong Kong	Escherichia coli
NZ_CP021728.1	IncFII_1, AY458016, |IncFIB(AP001918)_1, AP001918,	blaKPC-2	Homo sapiens	urine	169487	Hong Kong	Escherichia coli
NZ_CP019244.1	IncFII(pCoo)_1, CR942285,	blaKPC-2	Homo sapiens	urine	71430	Hong Kong	Escherichia coli
NZ_CP019247.1	IncFII_1, AY458016, |IncFIB(AP001918)_1, AP001918,	blaKPC-2	Homo sapiens	urine	151049	Hong Kong	Escherichia coli
NZ_CP027130.1	IncFII_1, AY458016, |IncFIC(FII)_1, AP001918, |IncFIA_1, AP001918, |IncFIB(AP001918)_1, AP001918,	blaKPC-2			170292		Escherichia coli
NZ_CP014112.1	IncFII_1, AY458016,	blaKPC-2	Homo sapiens	urine	69183	USA:DC	Escherichia coli
NZ_CP026403.1	IncFII_1, AY458016,	blaKPC-2			103161	USA	Escherichia coli
NZ_CP024977.1	IncFII(Yp)_1, CP000670,	blaKPC-2		the intestine membrane of a diarrheic piglet	62669	China:Harbin Veterinary Research Institute	Escherichia coli
NZ_CP024975.1	IncFII(29)_1, CP003035,	blaKPC-2		the intestine membrane of a diarrheic piglet	86835	China:Harbin Veterinary Research Institute	Escherichia coli
NZ_CP026201.1	IncFII_1, AY458016,	blaKPC-2	Homo sapiens		100989	USA	Escherichia coli
NZ_CP024136.1	IncFII_1, AY458016, |IncX1_1, EU370913,	blaKPC-2		clinical patient	93781	China	Escherichia coli
NZ_CP022280.1	IncFII_1, AY458016, |IncFII(pSE11)_1, AP009242, |IncFIB(AP001918)_1, AP001918,	blaKPC-2	Marmota		191691	China:Qinghai	Escherichia coli
NZ_CP024150.1	IncFII(pRSB107)_1, AJ851089,	blaKPC-2		clinical patient	108710	China	Escherichia coli
NZ_CP025253.1	IncFII_1, AY458016,	blaKPC-2	Homo sapiens	urine	105801	Brazil: Belo Horizonte	Escherichia coli
NZ_CP024888.1	IncFII_1, AY458016,	blaKPC-2			76754		Escherichia coli
NZ_CP024864.1	IncFII(pSE11)_1, AP009242,	blaKPC-2			88768		Escherichia coli
NZ_CP024823.1	IncFII(pHN7A8)_1, JN232517,	blaKPC-2	Homo sapiens	Peritoneal fluid	64564	South Korea: Incheon	Escherichia coli
NZ_CP023552.1	IncFII_1, AY458016, |IncFIB(AP001918)_1, AP001918,	blaKPC-2	Homo sapiens	Human Stool	77422	South Korea: Gyeonggi-do	Escherichia coli
NZ_CP024721.1	IncFII_1, AY458016, |IncFIA_1, AP001918, |IncFIB(AP001918)_1, AP001918,	blaKPC-2	Bos mutus		111776	China:NaQu, Xizang	Escherichia coli
NZ_CP024277.1	IncFII(pCoo)_1, CR942285,	blaKPC-2			100184	USA	Escherichia coli O6:H16
NZ_CP024274.1	IncFII_1, AY458016, |IncFIB(AP001918)_1, AP001918,	blaKPC-2			145089	USA	Escherichia coli
NZ_CP024248.1	IncFII_1, AY458016, |IncFIB(AP001918)_1, AP001918,	blaKPC-2			138289	USA:TN	Escherichia coli O27:H7
NZ_CP024244.1	IncFII(pCoo)_1, CR942285, |IncFIB(AP001918)_1, AP001918,	blaKPC-2			152012	Bangladesh	Escherichia coli O128:H27
NZ_CP024231.1	IncFII(pCoo)_1, CR942285,	blaKPC-2			82510	USA	Escherichia coli O25:NM
NZ_CP024229.1	IncFII(pCoo)_1, CR942285, |IncFIB(AP001918)_1, AP001918,	blaKPC-2			38467	USA	Escherichia coli O25:NM
NZ_CP024259.1	IncFII(pCoo)_1, CR942285,	blaKPC-2			94817		Escherichia coli O25:H16
NZ_CP024258.1	IncFII(pCoo)_1, CR942285, |IncFIB(AP001918)_1, AP001918,	blaKPC-2			96607		Escherichia coli O25:H16
NZ_CP024255.1	IncFII(pCoo)_1, CR942285,	blaKPC-2		Feces, human	95515		Escherichia coli
NZ_CP024237.1	IncFII(pCoo)_1, CR942285,	blaKPC-2			152713	USA: North Carolina	Escherichia coli O6:H16
NZ_CP024235.1	IncFII(pRSB107)_1, AJ851089, |IncFIB(AP001918)_1, AP001918,	blaKPC-2			62188	USA: North Carolina	Escherichia coli O6:H16
NZ_CP024262.1	IncFII(pCoo)_1, CR942285,	blaKPC-2			119846	USA	Escherichia coli
NZ_CP024272.1	IncFII_1, AY458016, |IncFIB(AP001918)_1, AP001918,	blaKPC-2			147766	USA	Escherichia coli
NZ_CP024225.1	IncFII(pHN7A8)_1, JN232517,	blaKPC-2			27947	USA: North Carolina	Escherichia coli O169:H41
NZ_CP024281.1	IncFII_1, AY458016,	blaKPC-2		Infant diarrheic stool	84894		Escherichia coli
NZ_CP024280.1	IncFII_1, AY458016,	blaKPC-2		Infant diarrheic stool	52655		Escherichia coli
NZ_CP024242.1	IncFII(pCoo)_1, CR942285,	blaKPC-2			74644	Bangladesh	Escherichia coli O114:H49
NZ_CP015246.1	IncFII_1, AY458016, |IncFIB(AP001918)_1, AP001918,	blaKPC-2		pig feces	118513	USA: Monterey, California	Escherichia coli O91 str. RM7190
NZ_CP023895.1	IncFII_1, AY458016,	blaKPC-2	Homo sapiens	rectal	91648	Canada:BC	Escherichia coli
NZ_CP023959.1	IncFII_1, AY458016, |IncFIB(pB171)_1, AB024946,	blaKPC-2	Homo sapiens	urine	128761	Canada:BC	Escherichia coli
NZ_CP019357.1	IncFII_1, AY458016,	blaKPC-2	Homo sapiens	urine	67403	China:Zhejiang	Escherichia coli
NZ_CP023530.1	IncFII(pRSB107)_1, AJ851089, |IncFIB(AP001918)_1, AP001918,	blaKPC-2	Homo sapiens	stool	75554	Georgia	Escherichia coli
NZ_AP017618.1	IncFII_1, AY458016, |IncFIB(AP001918)_1, AP001918,	blaKPC-2	Bos taurus		116529	Japan	Escherichia coli
NZ_AP017621.1	IncFII_1, AY458016, |IncFIB(AP001918)_1, AP001918,	blaKPC-2	Bos taurus		116529	Japan	Escherichia coli
NZ_CP023389.1	IncFII_1, AY458016,	blaKPC-2	canine		74094	United Kingdom: Scotland, Edinburgh	Escherichia coli
NZ_CP023369.1	IncFII(pRSB107)_1, AJ851089,	blaKPC-2	canine		66332	United Kingdom: Scotland, Edinburgh	Escherichia coli
NZ_CP023378.1	IncFII_1, AY458016, |IncQ1_1, M28829, |IncFIB(AP001918)_1, AP001918, |IncFIA_1, AP001918, |IncFIC(FII)_1, AP001918,	blaKPC-2	canine		123289	United Kingdom: Scotland, Edinburgh	Escherichia coli
NZ_CP023358.1	IncFII(pSE11)_1, AP009242, |IncFIA(HI1)_1, AF250878,	blaKPC-2	canine		100008	United Kingdom: Scotland, Edinburgh	Escherichia coli
NZ_CP023355.1	IncFII_1, AY458016,	blaKPC-2	canine		72470	United Kingdom: Scotland, Edinburgh	Escherichia coli
NZ_CP023354.1	IncFII_1, AY458016,	blaKPC-2	canine		62312	United Kingdom: Scotland, Edinburgh	Escherichia coli
NZ_CP023348.1	IncFII(pCoo)_1, CR942285,	blaKPC-2	Homo sapiens	Diarrheal stool	88757	Bangladesh: Dhaka	Escherichia coli
NZ_CP023347.1	IncFII_1, AY458016,	blaKPC-2	Homo sapiens	Diarrheal stool	142368	Bangladesh: Dhaka	Escherichia coli
NZ_CP023351.1	IncFII(pCoo)_1, CR942285,	blaKPC-2	Homo sapiens	Diarrheal stool	77345	Bangladesh: Dhaka	Escherichia coli
NZ_CP021289.1	IncFII_1, AY458016, |IncFIB(AP001918)_1, AP001918, |Col156_1, NC_009781,	blaKPC-2	Homo sapiens		147172	Australia: Brisbane	Escherichia coli
NZ_CP022914.1	IncFII(pCoo)_1, CR942285,	blaKPC-2	Homo sapiens	stool	117021	USA:NY	Escherichia coli O6:H16
NZ_CP022688.1	IncFII_1, AY458016, |IncFIB(AP001918)_1, AP001918,	blaKPC-2			92032	USA	Escherichia coli
NZ_CP022156.1	IncFII(S)_1, CP000858, |IncFII(SARC14)_1, JQ418540,	blaKPC-2		wastewater	113793	Switzerland:Basel	Escherichia coli
NZ_CP021881.1	IncFII(K)_1, CP000648, |IncR_1, DQ449578,	blaKPC-2			101165		Escherichia coli
NZ_CP021938.1	IncFII(pSE11)_1, AP009242,	blaKPC-2			75318		Escherichia coli
NZ_CP021847.1	IncFII_1, AY458016,	blaKPC-2	Homo sapiens	urine; urinary tract infection	84091	Taiwan	Escherichia coli
NZ_CP021843.1	IncFII_1, AY458016,	blaKPC-2	Homo sapiens	urine; urinary tract infection	78672	Taiwan	Escherichia coli
NZ_CP021737.1	IncFII_1, AY458016, |IncFIA_1, AP001918,	blaKPC-2			117703		Escherichia coli
NZ_CP021684.1	IncFII_1, AY458016,	blaKPC-2			84929		Escherichia coli
NZ_CP021720.1	IncFII(pKPX1)_1, AP012055,	blaKPC-2			216378		Escherichia coli
NZ_CP021538.1	IncFII(Yp)_1, CP000670,	blaKPC-2			64372		Escherichia coli
NZ_CP019561.1	IncFII_1, AY458016,	blaKPC-2		porcine	148529	USA	Escherichia coli
NZ_CP021341.1	IncFII(pRSB107)_1, AJ851089,	blaKPC-2		fecal sample	81853	Australia: Adelaide	Escherichia coli
NZ_CP021337.1	IncFII(pRSB107)_1, AJ851089,	blaKPC-2		fecal sample	83138	Australia: Adelaide	Escherichia coli
NZ_LT838198.1	IncFII(pCoo)_1, CR942285,	blaKPC-2		clinical isolate	60622		Escherichia coli
NZ_CP019014.1	IncFII_1, AY458016, |IncFIA_1, AP001918,	blaKPC-2	Homo sapiens		142829	USA: Boston	Escherichia coli
NZ_CP019007.1	IncFII_1, AY458016, |IncFIB(AP001918)_1, AP001918,	blaKPC-2	Homo sapiens		128248	Colombia: Bogota	Escherichia coli
NZ_CP018992.1	IncFII(K)_1, CP000648, |IncFIB(pQil)_1, JN233705,	blaKPC-2	Homo sapiens		110226	Israel: Kfar Sava	Escherichia coli
NZ_CP019028.1	IncFII_1, AY458016, |IncFII(pCoo)_1, CR942285, |IncFIB(AP001918)_1, AP001918, |IncFIA_1, AP001918,	blaKPC-2	Homo sapiens		147346	Colombia: Cali	Escherichia coli
NZ_CP018973.1	IncFII_1, AY458016,	blaKPC-2	Homo sapiens		70152	Viet Nam: Ho Chi Minh City	Escherichia coli
NZ_CP019009.1	IncFII(pRSB107)_1, AJ851089, |IncFIA_1, AP001918, |IncFIB(AP001918)_1, AP001918,	blaKPC-2	Homo sapiens		130905	USA: Lafayette	Escherichia coli
NZ_CP018989.1	IncFII(K)_1, CP000648, |IncFIA(HI1)_1, AF250878, |IncR_1, DQ449578,	blaKPC-2	Homo sapiens		85865	Italy: Pisa	Escherichia coli
NZ_CP019904.1	IncFII(Yp)_1, CP000670,	blaKPC-2	Homo sapiens	human	108340	USA:NY	Escherichia coli
NZ_CP010232.1	IncFII_1, AY458016, |IncFIB(AP001918)_1, AP001918,	blaKPC-2			155425		Escherichia coli
NZ_CP010187.1	IncFII_1, AY458016, |IncFIB(AP001918)_1, AP001918,	blaKPC-2	mouse		146575		Escherichia coli
NZ_CP010139.1	IncFII(pHN7A8)_1, JN232517,	blaKPC-2	dog		27342		Escherichia coli
NZ_CP010138.1	IncFII_1, AY458016,	blaKPC-2	dog		83922		Escherichia coli
NZ_CP010197.1	IncFII_1, AY458016, |IncFIB(AP001918)_1, AP001918,	blaKPC-2	mouse		146524		Escherichia coli
NZ_CP010223.1	IncFII(pCoo)_1, CR942285,	blaKPC-2	mouse		61063		Escherichia coli
NZ_CP010222.1	IncFII_1, AY458016, |IncFIB(AP001918)_1, AP001918,	blaKPC-2	mouse		146552		Escherichia coli
NZ_CP021210.1	IncFII_1, AY458016,	blaKPC-2	Homo sapiens	blood	75553	China:Hefei	Escherichia coli
NZ_CP021204.1	IncFII_1, AY458016, |IncFIB(AP001918)_1, AP001918, |IncFIA_1, AP001918,	blaKPC-2	Homo sapiens	blood	92438	China:Jining	Escherichia coli
NZ_CP020117.1	IncFII(pRSB107)_1, AJ851089, |Col156_1, NC_009781, |IncFIA_1, AP001918,	blaKPC-2			107210		Escherichia coli
NZ_CP020057.1	IncFII(29)_1, CP003035,	blaKPC-2			31196		Escherichia coli
NZ_CP020050.1	IncFII(pKPX1)_1, AP012055,	blaKPC-2			113431		Escherichia coli
NZ_CP020059.1	IncFII(Yp)_1, CP000670, |IncN_1, AY046276,	blaKPC-2			87982		Escherichia coli
NZ_CP010124.1	IncFII_1, AY458016,	blaKPC-2	cow		86032		Escherichia coli
NZ_CP010123.1	IncFII(pCoo)_1, CR942285, |IncFIB(AP001918)_1, AP001918,	blaKPC-2	cow		214445		Escherichia coli
NZ_CP010120.1	IncFII_1, AY458016, |IncFIB(AP001918)_1, AP001918,	blaKPC-2	cow		63684		Escherichia coli
NZ_CP017848.1	IncFII(pCoo)_1, CR942285, |IncFII(pHN7A8)_1, JN232517,	blaKPC-2	Homo sapiens	feces	137665	Mexico: Tlaltizpan, Morelos	Escherichia coli
NZ_CP018107.1	IncFII(29)_1, CP003035,	blaKPC-2	Homo sapiens	clinical	61085	Germany	Escherichia coli
NZ_CP018113.1	IncFII(29)_1, CP003035,	blaKPC-2	Homo sapiens	clinical	62157	USA	Escherichia coli
NZ_CP013194.1	IncFII(pCoo)_1, CR942285,	blaKPC-2	Homo sapiens	Human Stool	39792	Korea: Busan	Escherichia coli
NZ_CP013191.1	IncFII(pRSB107)_1, AJ851089,	blaKPC-2	Homo sapiens	Human Stool	106519	Korea: Busan	Escherichia coli
NZ_CP012493.1	IncFII(pHN7A8)_1, JN232517,	blaKPC-2	Homo sapiens		52297	USA	Escherichia coli
NZ_CP012492.1	IncFII_1, AY458016, |IncFIB(H89-PhagePlasmid)_1, HG530657,	blaKPC-2	Homo sapiens		34714	USA	Escherichia coli
NZ_CP012500.1	IncFII(pSE11)_1, AP009242, |IncFIB(AP001918)_1, AP001918,	blaKPC-2			225292	USA:MI	Escherichia coli
NZ_CP012501.1	IncFII(pSE11)_1, AP009242, |IncFIB(AP001918)_1, AP001918,	blaKPC-2	Homo sapiens	bagged lettuce	242187		Escherichia coli
NZ_CP014669.1	IncFII(K)_1, CP000648, |IncFIB(pQil)_1, JN233705,	blaKPC-2			113852	USA	Escherichia coli
NZ_CP014668.1	IncFII(29)_1, CP003035, |IncFIB(AP001918)_1, AP001918,	blaKPC-2			101201	USA	Escherichia coli
NZ_CP015816.1	IncFII_1, AY458016, |IncFIA_1, AP001918, |IncFIB(AP001918)_1, AP001918,	blaKPC-2	Bos taurus		95910	USA: FL	Escherichia coli O157:H7
NZ_CP015239.1	IncFII(pHN7A8)_1, JN232517, |IncFIA_1, AP001918, |IncFIB(AP001918)_1, AP001918,	blaKPC-2	Homo sapiens	stool	125977		Escherichia coli
NZ_CP015072.1	IncFII_1, AY458016,	blaKPC-2	Homo sapiens		65196	United Arab Emirates: Dubai	Escherichia coli
NZ_CP015022.1	IncFII_1, AY458016, |IncFIB(AP001918)_1, AP001918,	blaKPC-2		Apple cider	95170	USA:Chicago	Escherichia coli
NZ_CP011065.1	IncFII_1, AY458016,	blaKPC-2		pheasant duodenum	82288	China	Escherichia coli str. Sanji
NZ_CP014321.1	IncFII_1, AY458016, |IncFIA_1, AP001918,	blaKPC-2	Homo sapiens		107507	USA	Escherichia coli JJ1887
NZ_CP014320.1	IncFII_1, AY458016, |IncFIB(pB171)_1, AB024946,	blaKPC-2	Homo sapiens		130603	USA	Escherichia coli JJ1887
NZ_CP014523.1	IncFII(29)_1, CP003035, |IncFIB(AP001918)_1, AP001918, |Col156_1, NC_009781,	blaKPC-2	Homo sapiens		114223	Canada: Winnipeg	Escherichia coli
NZ_CP014489.1	IncFII_1, AY458016, |IncFIB(AP001918)_1, AP001918, |IncQ1_1, M28829,	blaKPC-2	Homo sapiens		149732	USA: Seattle	Escherichia coli
NZ_CP014498.1	IncFII(pRSB107)_1, AJ851089, |IncFIA_1, AP001918, |IncFIB(AP001918)_1, AP001918, |Col156_1, NC_009781,	blaKPC-2	Homo sapiens		209768		Escherichia coli
NZ_CP013026.1	IncFII(pCoo)_1, CR942285,	blaKPC-2	Homo sapiens	stool	63800	USA	Escherichia coli
NZ_CP013834.1	IncFII(pSE11)_1, AP009242,	blaKPC-2	Homo sapiens		62183	USA: Minneapolis	Escherichia coli
NZ_CP012632.1	IncFII_1, AY458016,	blaKPC-2	Homo sapiens	patient blood	93074	USA: San Francisco	Escherichia coli
NZ_AP024587.1	IncFII(pECLA)_1, CP001919, |IncFIA_1, AP001918,	blaKPC-2			125776		Citrobacter amalonaticus
NZ_CP050381.1	IncFII(pCoo)_1, CR942285,	blaKPC-2	Homo sapiens	Rectal swab	71402	Czech Republic: Prague	Klebsiella pneumoniae
NZ_CP050367.1	IncFII_1, AY458016,	blaKPC-2	Homo sapiens	Rectal swab	103085	Czech Republic: Prague	Klebsiella pneumoniae
NZ_CP050361.1	IncFII(pKPX1)_1, AP012055,	blaKPC-2	Homo sapiens	Rectal swab	107451	Czech Republic: Prague	Klebsiella pneumoniae
NZ_CP050372.1	IncFII_1, AY458016,	blaKPC-2	Homo sapiens	urine	76387	Czech Republic: Prague	Klebsiella pneumoniae
NZ_CP074118.1	IncFII(pHN7A8)_1, JN232517, |IncR_1, DQ449578, |IncN_1, AY046276,	blaKPC-2	Homo sapiens	Abdominal pus	116047	China	Klebsiella pneumoniae subsp. pneumoniae
NZ_CP055297.1	IncFII(pCRY)_1, NC_005814,	blaKPC-2	Homo sapiens	sputum	87095	China: Hangzhou	Klebsiella pneumoniae
NZ_CP011417.1	IncFII_1, AY458016,	blaKPC-2	Homo sapiens	stool	293826	Italy	Escherichia coli
NZ_CP009167.1	IncFII(pCoo)_1, CR942285, |IncFIB(AP001918)_1, AP001918, |IncFIA_1, AP001918,	blaKPC-2	Bos taurus	udder acute mastitis	108501	Germany: Hannover	Escherichia coli 1303
NZ_CP073773.1	IncFII(pECLA)_1, CP001919, |IncFIB(pECLA)_1, CP001919,	blaKPC-2		pig feces	193176	China:Shanghai	Enterobacter hormaechei
NZ_CP073237.1	IncFII(Yp)_1, CP000670, |IncFIB(K)(pCAV1099-114)_1, CP011596,	blaKPC-2		antimony mine	80069	China:Lengshuijiang City,Hunan Province	Klebsiella michiganensis
NZ_CP073380.1	IncFII(pHN7A8)_1, JN232517,	blaKPC-2	Homo sapiens		162093	China: Fuzhou, Fujian	Klebsiella sp. P1927
NZ_CP073376.1	IncFII(pHN7A8)_1, JN232517,	blaKPC-2	Homo sapiens		55826	China: Fuzhou, Fujian	Klebsiella sp. P1954
NZ_CP073375.1	IncFII(pCRY)_1, NC_005814,	blaKPC-2	Homo sapiens		87045	China: Fuzhou, Fujian	Klebsiella sp. P1954
NZ_CP071084.1	IncFII(Yp)_1, CP000670,	blaKPC-2	Homo sapiens	central nervous catheter	63577	Switzerland	Klebsiella pneumoniae
NZ_CP072907.1	IncFII(pKP91)_1, CP000966,	blaKPC-2	Homo sapiens	urine	100944	Peru:Lima	Klebsiella pneumoniae
NZ_CP047597.1	IncFII_1, AY458016,	blaKPC-2	Homo sapiens	sputum	70307	China:Hebei, Zhangjiakou	Klebsiella pneumoniae
NZ_CP011332.1	IncFII(pRSB107)_1, AJ851089, |IncFIB(AP001918)_1, AP001918,	blaKPC-2			75079		Escherichia coli O104:H4 str. C227-11
NZ_CP011019.1	IncFII(pCoo)_1, CR942285, |IncFIB(AP001918)_1, AP001918,	blaKPC-2	Homo sapiens		207265		Escherichia coli
NZ_CP011135.1	IncFII_1, AY458016,	blaKPC-2	Homo sapiens	urine	70533		Escherichia coli VR50
NZ_CP010345.1	IncFII(pSE11)_1, AP009242, |IncFIB(AP001918)_1, AP001918, |IncFIA_1, AP001918,	blaKPC-2	Bos taurus	udder persistent mastitis	100061	USA: New York State	Escherichia coli ECC-1470
NZ_CP008958.1	IncFII_1, AY458016, |IncFIB(AP001918)_1, AP001918,	blaKPC-2			92076		Escherichia coli O157:H7 str. EDL933
NC_018654.1	IncFII(pRSB107)_1, AJ851089, |IncFIB(AP001918)_1, AP001918,	blaKPC-2			74213		Escherichia coli O104:H4 str. 2009EL-2050
NC_017724.1	IncFII_1, AY458016,	blaKPC-2			94797		Escherichia coli ETEC H10407
NC_017722.1	IncFII(29)_1, CP003035,	blaKPC-2			66681		Escherichia coli ETEC H10407
NC_017647.1	IncFII(29)_1, CP003035, |Col156_1, NC_009781, |IncFIB(AP001918)_1, AP001918,	blaKPC-2	Homo sapiens		54289		Escherichia coli O7:K1 str. CE10
NC_017639.1	IncFII(pSE11)_1, AP009242,	blaKPC-2	porcine		81883		Escherichia coli UMNK88
NC_013655.1	IncFII(29)_1, CP003035, |Col156_1, NC_009781, |IncFIB(AP001918)_1, AP001918,	blaKPC-2			122345		Escherichia coli SE15
NC_013362.1	IncFII(29)_1, CP003035,	blaKPC-2			63365		Escherichia coli O26:H11 str. 11368
NC_013366.1	IncFII(pRSB107)_1, AJ851089,	blaKPC-2			77690		Escherichia coli O111:H- str. 11128
NC_011413.1	IncFII(pSE11)_1, AP009242,	blaKPC-2			91158		Escherichia coli SE11
NC_010488.1	IncFII_1, AY458016, |IncFIB(AP001918)_1, AP001918,	blaKPC-2			130440		Escherichia coli SMS-3-5
NC_009790.1	IncFII(pHN7A8)_1, JN232517,	blaKPC-2			74224		Escherichia coli O139:H28 str. E24377A
NC_009787.1	IncFII(pCoo)_1, CR942285,	blaKPC-2			34367		Escherichia coli O139:H28 str. E24377A
NC_009786.1	IncFII(pCoo)_1, CR942285,	blaKPC-2			79237		Escherichia coli O139:H28 str. E24377A
NC_007941.1	IncFII(29)_1, CP003035, |Col156_1, NC_009781, |IncFIB(AP001918)_1, AP001918,	blaKPC-2			114230		Escherichia coli UTI89
NZ_CP034768.1	IncFII(pECLA)_1, CP001919, |IncFIA(HI1)_1, AF250878,	blaKPC-2	Homo sapiens	rectal swab	125786	Canada	Enterobacter sp. N18-03635
NZ_MT269827.1	IncFII(pHN7A8)_1, JN232517,	blaKPC-2			132173		Klebsiella pneumoniae
NZ_MT269844.1	IncFII(pHN7A8)_1, JN232517,	blaKPC-2			144867		Klebsiella pneumoniae
NZ_MT269823.1	IncFII(pHN7A8)_1, JN232517,	blaKPC-2			145558		Klebsiella pneumoniae
NZ_MT269819.1	IncFII(pHN7A8)_1, JN232517, |IncR_1, DQ449578,	blaKPC-2			164150		Klebsiella pneumoniae
NZ_MT269846.1	IncFII(pHN7A8)_1, JN232517, |ColRNAI_1, DQ298019, |IncR_1, DQ449578,	blaKPC-2			118923		Klebsiella pneumoniae
NZ_MT269831.1	IncFII(pHN7A8)_1, JN232517, |IncR_1, DQ449578,	blaKPC-2			156622		Klebsiella pneumoniae
NZ_MT269850.1	IncFII(pKP91)_1, CP000966,	blaKPC-2			84774		Klebsiella pneumoniae
NZ_MT269845.1	IncFII(pHN7A8)_1, JN232517,	blaKPC-2			138950		Klebsiella pneumoniae
NZ_MT269835.1	IncFII(pHN7A8)_1, JN232517, |IncR_1, DQ449578,	blaKPC-2			171483		Klebsiella pneumoniae
NZ_MT269820.1	IncFII(pHN7A8)_1, JN232517,	blaKPC-2			146268		Klebsiella pneumoniae
NZ_MT269834.1	IncFII(pHN7A8)_1, JN232517,	blaKPC-2			142890		Klebsiella pneumoniae
NZ_MT269824.1	IncFII(pHN7A8)_1, JN232517,	blaKPC-2			145558		Klebsiella pneumoniae
NZ_MT269821.1	IncFII(pHN7A8)_1, JN232517,	blaKPC-2			92603		Klebsiella pneumoniae
NZ_CP063279.1	IncFII(K)_1, CP000648,	blaKPC-2	Homo sapiens	Postoperative wound	127014	Russia:Moscow	Klebsiella pneumoniae
NZ_CP059057.1	IncFII_1, AY458016,	blaKPC-2	Homo sapiens	Skin ulcer	71448	Russia:Moscow	Proteus mirabilis
NZ_CP063355.1	IncFII(pRSB107)_1, AJ851089,	blaKPC-2	silkworm	blood from silkworm suffering from septicemia	69591	China:Chongqing	Serratia marcescens
NZ_CP051433.1	IncFII(pCoo)_1, CR942285,	blaKPC-2	swine		96595	China:Sichuan	Escherichia sp. SCLE84
NZ_CP051268.1	IncFII(S)_1, CP000858, |IncFIB(S)_1, FN432031,	blaKPC-2	Hawk		93798	Canada: Ontario	Salmonella enterica subsp. enterica serovar Typhimurium
NZ_CP072951.1	IncFII(Yp)_1, CP000670,	blaKPC-2			120604		Klebsiella pneumoniae MGH 39
NZ_MW581616.1	IncFII(K)_1, CP000648, |IncQ1_1, M28829,	blaKPC-2			87679		Klebsiella pneumoniae
NZ_AP019405.1	IncFII(K)_1, CP000648, |IncN_1, AY046276, |IncFIB(K)_1, JN233704,	blaKPC-2	Homo sapiens		250392	Japan:Osaka	Klebsiella pneumoniae
NZ_AP019534.1	IncFII(pECLA)_1, CP001919, |IncFIA(HI1)_1, AF250878,	blaKPC-2	Homo sapiens		101731	Japan:Okinawa	Enterobacter asburiae
NZ_AP019401.1	IncFII(K)_1, CP000648, |IncFIB(K)_1, JN233704,	blaKPC-2	Homo sapiens		181837	Japan:Osaka	Klebsiella pneumoniae
NZ_CP026212.1	IncFII(K)_1, CP000648,	blaKPC-2			126940	USA	Citrobacter sp. CFNIH10
NZ_MT809699.1	IncFII(K)_1, CP000648, |IncFIB(pQil)_1, JN233705,	blaKPC-2	Homo sapiens		109606	Italy	Klebsiella pneumoniae
NZ_CP067092.1	IncFII(S)_1, CP000858, |IncFIB(S)_1, FN432031,	blaKPC-2	Homo sapiens	gut	93939		Salmonella enterica subsp. enterica serovar Typhimurium
NZ_CP067398.1	IncFII(S)_1, CP000858, |IncFIB(S)_1, FN432031,	blaKPC-2			93938		Salmonella enterica subsp. enterica serovar Typhimurium
NZ_CP041050.1	IncFII(Yp)_1, CP000670,	blaKPC-2	Homo sapiens		85170	China	Citrobacter sp. CF971
NZ_CP031720.1	IncFII(pHN7A8)_1, JN232517, |IncR_1, DQ449578,	blaKPC-2	Homo sapiens		154957	China: Yibin, Sichuan	Klebsiella pneumoniae
NZ_CP058942.1	IncFII_1, AY458016,	blaKPC-2	Homo sapiens	blood	99664	India	Klebsiella pneumoniae
NZ_CP051492.1	IncFII(K)_1, CP000648, |IncQ1_1, M28829,	blaKPC-2	red kangaroo	feces	225763	China:Zhengzhou	Klebsiella pneumoniae
NZ_CP051491.1	IncFII(pKP91)_1, CP000966, |IncFIB(K)_1, JN233704,	blaKPC-2	red kangaroo	feces	222864	China:Zhengzhou	Klebsiella pneumoniae
NZ_CP025214.1	IncFII(pKPX1)_1, AP012055,	blaKPC-2	Homo sapiens	blie	87395	China: Hangzhou	Klebsiella pneumoniae
NZ_CP017618.1	IncFII(S)_1, CP000858, |IncFIB(S)_1, FN432031,	blaKPC-2	gull		93055	Canada	Salmonella enterica subsp. enterica serovar Typhimurium
NZ_CP051364.1	IncFII(S)_1, CP000858, |IncFII_1, AY458016, |IncFIB(S)_1, FN432031,	blaKPC-2		swine	107602	USA:MO	Salmonella enterica subsp. enterica serovar Typhimurium
NZ_CP051334.1	IncFII(29)_1, CP003035, |IncFII(p96A)_1, JQ418521,	blaKPC-2		bovine	48514	USA:AZ	Salmonella enterica subsp. enterica serovar Worthington
NZ_CP053054.1	IncFII(S)_1, CP000858, |IncFIB(S)_1, FN432031,	blaKPC-2		swine	94046	USA:MO	Salmonella enterica subsp. enterica serovar Typhimurium
NZ_CP051377.1	IncFII(S)_1, CP000858, |IncFIB(S)_1, FN432031,	blaKPC-2		swine	94046	USA:MO	Salmonella enterica subsp. enterica serovar Typhimurium
NZ_CP051406.1	IncFII(S)_1, CP000858, |IncFIB(S)_1, FN432031,	blaKPC-2		bovine	95919	USA:NC	Salmonella enterica subsp. enterica serovar Typhimurium
NZ_CP051385.1	IncFII(pECLA)_1, CP001919, |IncFIB(pECLA)_1, CP001919,	blaKPC-2		turkey	111658	USA:MO	Salmonella enterica subsp. enterica serovar Senftenberg
NZ_CP051309.1	IncFII(29)_1, CP003035, |IncFII(p96A)_1, JQ418521,	blaKPC-2		bovine	48529	USA:TN	Salmonella enterica subsp. enterica serovar Reading
NZ_CP051388.1	IncFII(pCoo)_1, CR942285, |IncFIB(AP001918)_1, AP001918, |IncFIA_1, AP001918,	blaKPC-2		turkey	120420	USA:MO	Salmonella enterica subsp. enterica serovar Typhimurium
NZ_CP051367.1	IncFII(S)_1, CP000858, |IncFIB(S)_1, FN432031,	blaKPC-2		swine	49582	USA:MO	Salmonella enterica subsp. enterica serovar Choleraesuis
NZ_KY399972.1	IncFII(Yp)_1, CP000670,	blaKPC-2	Homo sapiens		88213	China: Sichuan, Chengdu	Enterobacter cloacae
NZ_KY399973.1	IncFII(Yp)_1, CP000670,	blaKPC-2	Homo sapiens		88213	China: Sichuan, Chengdu	Enterobacter cloacae
NZ_CP006663.1	IncFII(K)_1, CP000648, |IncFIB(K)_1, JN233704,	blaKPC-2		hospital patients	117755	USA	Klebsiella pneumoniae
NZ_CP028272.1	IncFII(p14)_1, JQ418538,	blaKPC-2		mealworm	85320	South Korea	Mixta intestinalis
NZ_CP045770.1	IncFII(pECLA)_1, CP001919, |IncFIA(HI1)_1, AF250878,	blaKPC-2			98844	USA:MI	Enterobacter cancerogenus
NZ_CP070293.1	IncFII(pHN7A8)_1, JN232517, |IncN_1, AY046276,	blaKPC-2	Sichuan	Poultry	107432	China: Sichuan	Escherichia albertii
NZ_CP070300.1	IncFII(pHN7A8)_1, JN232517, |IncN_1, AY046276,	blaKPC-2	Shanxi	Poultry	97847	China: Shanxi	Escherichia albertii
NZ_CP070283.2	IncFII(pSFO)_1, AF401292,	blaKPC-2	Yunnan	Bat	176494	China: Yunan	Escherichia albertii
NZ_CP070282.2	IncFII_1, AY458016,	blaKPC-2	Yunnan	Bat	120691	China: Yunan	Escherichia albertii
NZ_CP070286.2	IncFII(pSFO)_1, AF401292,	blaKPC-2	Yunnan	Bat	176494	China: Yunan	Escherichia albertii
NZ_CP070285.2	IncFII_1, AY458016,	blaKPC-2	Yunnan	Bat	120691	China: Yunan	Escherichia albertii
NZ_CP041249.1	IncFII(Yp)_1, CP000670,	blaKPC-2		anodic biofilm of glucose-fed microbial fuel cell originally inoculated with sewage sludge	92370	Japan	Raoultella electrica
NZ_CP033697.1	IncFII(Y)_1, CP001049,	blaKPC-2	UCC strain	UCC isolate	70300	Democratic Republic of the Congo	Yersinia pestis
NZ_CP017590.1	IncFII(pENTA)_1, CP003027, |IncFII(Yp)_1, CP000670,	blaKPC-2	Zea mays	Strain was received from Susanne von Bodman laboratory in University of Connecticut	132938	USA: Blacksburg, VA	Pantoea stewartii subsp. stewartii DC283
NZ_CP017586.1	IncFII(SARC14)_1, JQ418540,	blaKPC-2	Zea mays	Strain was received from Susanne von Bodman laboratory in University of Connecticut	34447	USA: Blacksburg, VA	Pantoea stewartii subsp. stewartii DC283
NZ_CP017585.1	IncFII(pHN7A8)_1, JN232517,	blaKPC-2	Zea mays	Strain was received from Susanne von Bodman laboratory in University of Connecticut	25681	USA: Blacksburg, VA	Pantoea stewartii subsp. stewartii DC283
NZ_MT468575.1	IncFII(pECLA)_1, CP001919,	blaKPC-2			117855		Enterobacter roggenkampii
NZ_CP039525.1	IncFII(K)_1, CP000648,	blaKPC-2	Homo sapiens		88581	China	Klebsiella pneumoniae subsp. pneumoniae
NZ_CP030981.1	IncFII(Y)_1, CP001049,	blaKPC-2	Homo sapiens		72411	Germany	Yersinia enterocolitica subsp. palearctica
NZ_MW396862.1	IncFII_1, AY458016,	blaKPC-2			231092		Shigella flexneri 3a
NZ_MW396859.1	IncFII_1, AY458016,	blaKPC-2			212787		Shigella sonnei
NZ_MW396860.1	IncFII_1, AY458016,	blaKPC-2			73104		Shigella flexneri 3a
NZ_MW396858.1	IncFII_1, AY458016,	blaKPC-2			83397		Shigella sonnei
NZ_CP047743.1	IncFII(Yp)_1, CP000670,	blaKPC-2		urine	105247	Canada:Ontario	Enterobacter hormaechei
NZ_CP047730.1	IncFII(pECLA)_1, CP001919, |IncHI2A_1, BX664015, |IncHI2_1, BX664015,	blaKPC-2		Rectal	310659	Canada:Ontario	Enterobacter hormaechei
NZ_CP047758.1	IncFII(Yp)_1, CP000670,	blaKPC-2		urine	105247	Canada:Ontario	Enterobacter hormaechei
NZ_CP047772.1	IncFII(pECLA)_1, CP001919, |ColpVC_1, JX133088,	blaKPC-2		Rectal	2592	Canada:Ontario	Enterobacter hormaechei
NZ_CP047771.1	IncFII(pECLA)_1, CP001919, |ColpVC_1, JX133088,	blaKPC-2		Rectal	2656	Canada:Ontario	Enterobacter hormaechei
NZ_CP047770.1	IncFII(pECLA)_1, CP001919, |Col440I_1, CP023920,	blaKPC-2		Rectal	3193	Canada:Ontario	Enterobacter hormaechei
NZ_CP047769.1	IncFII(pECLA)_1, CP001919, |Col(pHAD28)_1, KU674895,	blaKPC-2		Rectal	3371	Canada:Ontario	Enterobacter hormaechei
NZ_CP047768.1	IncFII(pECLA)_1, CP001919,	blaKPC-2		Rectal	3697	Canada:Ontario	Enterobacter hormaechei
NZ_CP047767.1	IncFII(pECLA)_1, CP001919, |IncQ1_1, M28829,	blaKPC-2		Rectal	8951	Canada:Ontario	Enterobacter hormaechei
NZ_CP047766.1	IncFII(pECLA)_1, CP001919, |IncFIB(pECLA)_1, CP001919,	blaKPC-2		Rectal	178304	Canada:Ontario	Enterobacter hormaechei
NZ_CP050075.1	IncFII(Yp)_1, CP000670,	blaKPC-2		water	109956	Switzerland	Enterobacter kobei
NZ_CP045512.1	IncFII(29)_1, CP003035, |IncFII(p96A)_1, JQ418521,	blaKPC-2		meat	48530	Taiwan: Linkou	Salmonella enterica subsp. enterica serovar Anatum
NZ_CP045463.1	IncFII(29)_1, CP003035, |IncFII(p96A)_1, JQ418521,	blaKPC-2		meat	48530	Taiwan: Linkou	Salmonella enterica subsp. enterica serovar Anatum
NZ_MK347425.1	IncFII(K)_1, CP000648, |IncFIA(HI1)_1, AF250878,	blaKPC-2			121961		Klebsiella pneumoniae
NZ_CP007529.1	IncFII(S)_1, CP000858, |IncFIB(S)_1, FN432031,	blaKPC-2	Homo sapiens		59369	USA:OH	Salmonella enterica subsp. enterica serovar Enteritidis str. CDC_2010K_0968
NZ_CP049048.1	IncFII(Yp)_1, CP000670, |pKP1433_1, JX397875,	blaKPC-2	Homo sapiens		142557	China:Wenzhou	Enterobacter hormaechei
NZ_CP019840.1	IncFII(pECLA)_1, CP001919, |IncFIB(pECLA)_1, CP001919,	blaKPC-2		sewage water	85262	China:Shandong	Enterobacter roggenkampii
NZ_AP024499.1	IncFII_1, AY458016,	blaKPC-2	Felis catus		85172	Japan:Chiba	Enterobacter asburiae
NZ_CP068896.1	IncFII_1, AY458016,	blaKPC-2	Homo sapiens		82358	Netherlands	Klebsiella pneumoniae
NZ_AP022271.1	IncFII(pCRY)_1, NC_005814,	blaKPC-2			86933	Japan:Tokyo	Raoultella ornithinolytica
NZ_AP022270.1	IncFII(Yp)_1, CP000670,	blaKPC-2			148619	Japan:Tokyo	Raoultella ornithinolytica
NZ_AP021955.1	IncFII(K)_1, CP000648,	blaKPC-2			91316	Japan:Tokyo	Klebsiella quasipneumoniae
NZ_AP021953.1	IncFII(K)_1, CP000648,	blaKPC-2			118328	Japan:Tokyo	Klebsiella quasipneumoniae
NZ_AP021988.1	IncFII(p14)_1, JQ418538,	blaKPC-2			79525	Japan:Tokyo	Raoultella ornithinolytica
NZ_LR792630.1	IncFII(pKP91)_1, CP000966, |IncFIA(HI1)_1, AF250878,	blaKPC-2		blood	95086		Klebsiella pneumoniae
NZ_CP049601.1	IncFII(K)_1, CP000648, |IncFIB(pQil)_1, JN233705,	blaKPC-2	Homo sapiens		119990	South Korea: Seoul	Klebsiella aerogenes
NZ_CP036366.1	IncFII(pHN7A8)_1, JN232517,	blaKPC-2	Homo sapiens		82649	China: Chengdu, Sichuan	Klebsiella pneumoniae
NZ_CP036321.1	IncFII(pKP91)_1, CP000966, |IncFIB(pQil)_1, JN233705,	blaKPC-2	Homo sapiens	blood	127300	India	Klebsiella pneumoniae
NZ_CP036337.1	IncFII(pKP91)_1, CP000966, |IncFIB(K)_1, JN233704,	blaKPC-2	Homo sapiens	blood	225575	India	Klebsiella pneumoniae
NZ_CP036306.1	IncFII(pHN7A8)_1, JN232517,	blaKPC-2	Homo sapiens		149519	China: Chengdu, Sichuan	Klebsiella pneumoniae
NZ_CP026714.1	IncFII(S)_1, CP000858, |IncFIB(S)_1, FN432031,	blaKPC-2	Homo sapiens	stool	59333	South Korea	Salmonella enterica
NZ_LN824138.1	IncFII_1, AY458016,	blaKPC-2	Homo sapiens	urine	84940		Klebsiella pneumoniae
NZ_LN824135.1	IncFII(pKPX1)_1, AP012055,	blaKPC-2	Homo sapiens	urine	118323		Klebsiella pneumoniae
NZ_CP009115.1	IncFII(K)_1, CP000648, |IncFIB(pQil)_1, JN233705,	blaKPC-2	Homo sapiens	clinical urine culture	118061	USA: HHS Region 5	Klebsiella pneumoniae
NZ_CP061979.1	IncFII(K)_1, CP000648,	blaKPC-2	Homo sapiens	sputum	95882	China: Beijing	Klebsiella pneumoniae
NZ_CP064116.1	IncFII(pECLA)_1, CP001919, |IncFIB(pECLA)_1, CP001919,	blaKPC-2	Homo sapiens		79219	China: Beijing	Enterobacter hormaechei
NZ_HG813238.1	IncFII(pSFO)_1, AF401292,	blaKPC-2			68763		Erwinia amylovora
NZ_CP026767.1	IncFII_1, AY458016,	blaKPC-2			209166	USA	Shigella boydii
NZ_CP026791.1	IncFII_1, AY458016,	blaKPC-2			59834	USA	Shigella flexneri
NZ_LS999207.1	IncFII(pECLA)_1, CP001919, |IncFIB(pECLA)_1, CP001919,	blaKPC-2			150302		Enterobacter hormaechei
NZ_CP026158.1	IncFII_1, AY458016,	blaKPC-2	Homo sapiens	sputum	95560	China: Fujian Province	Klebsiella pneumoniae
NZ_CP026147.1	IncFII(pHN7A8)_1, JN232517,	blaKPC-2	Homo sapiens	end of the catheter	71854	China: Fujian Province	Klebsiella pneumoniae
NZ_CP026141.1	IncFII(pHN7A8)_1, JN232517, |IncR_1, DQ449578,	blaKPC-2	Homo sapiens	ascites	164501	China: Fujian Province	Klebsiella pneumoniae
NZ_CP026137.1	IncFII(pHN7A8)_1, JN232517, |IncR_1, DQ449578,	blaKPC-2	Homo sapiens	bile	104887	China: Fujian Province	Klebsiella pneumoniae
NZ_CP018674.1	IncFII(pKPX1)_1, AP012055,	blaKPC-2	Homo sapiens	urine	70606	USA:Virginia	Klebsiella pneumoniae
NZ_CP022004.1	IncFII(S)_1, CP000858, |IncFIB(S)_1, FN432031,	blaKPC-2	mouse		59371	USA:PA	Salmonella enterica subsp. enterica serovar Enteritidis
NZ_CP017721.1	IncFII(S)_1, CP000858,	blaKPC-2			280421	USA:TX	Salmonella enterica subsp. enterica serovar Minnesota
NZ_CP016936.1	IncFII(Y)_1, CP001049,	blaKPC-2		Fecal samples from slaughtered sheep	88902	Finland	Yersinia enterocolitica
NZ_CP016943.1	IncFII(Y)_1, CP001049,	blaKPC-2		Fecal samples from slaughtered sheep	73026	Finland	Yersinia enterocolitica
NZ_LN999012.1	IncFII(S)_1, CP000858, |IncFIB(S)_1, FN432031,	blaKPC-2			93844		Salmonella enterica subsp. enterica serovar Typhimurium str. DT2
NZ_CP009972.1	IncFII(Y)_1, CP001049,	blaKPC-2		Human Clinical Sample (fatal pneumonic plague)	70305	USA: Colorado	Yersinia pestis CO92
NC_020306.1	IncFII(p14)_1, JQ418538,	blaKPC-2	Homo sapiens	stool	24012	USA:AZ	Salmonella enterica subsp. enterica serovar Javiana str. CFSAN001992
NC_006153.2	IncFII(Y)_1, CP001049,	blaKPC-2			68525		Yersinia pseudotuberculosis IP 32953
NZ_CP022442.1	IncFII(K)_1, CP000648,	blaKPC-2			95324		Klebsiella sp. LY
NZ_CP030782.1	IncFII(pSE11)_1, AP009242, |IncFIB(AP001918)_1, AP001918,	blaKPC-2			104269	USA	Escherichia albertii
NZ_CP030780.2	IncFII(pHN7A8)_1, JN232517,	blaKPC-2			80632	USA	Escherichia albertii
NZ_CP034085.1	IncFII(K)_1, CP000648,	blaKPC-2	Homo sapiens		113569	China	Klebsiella pneumoniae subsp. pneumoniae
NZ_CP034048.1	IncFII_1, AY458016,	blaKPC-2		blood	76757		Klebsiella pneumoniae
NZ_CP039794.1	IncFII(Yp)_1, CP000670,	blaKPC-2	Homo sapiens	blood	141814	China:Jinan	Klebsiella quasipneumoniae
NZ_CP014962.1	IncFII(S)_1, CP000858, |IncFIB(S)_1, FN432031,	blaKPC-2			93850	USA: United States BIFSCo Region 1	Salmonella enterica subsp. enterica serovar Typhimurium str. USDA-ARS-USMARC-1899
NZ_CP050841.1	IncFII(pKP91)_1, CP000966, |IncFIB(K)_1, JN233704,	blaKPC-2		milk	97812	China: Shandong	Klebsiella pneumoniae
NZ_CP050837.1	IncFII(Yp)_1, CP000670, |Col(pHAD28)_1, KU674895, |Col440II_1, CP023921,	blaKPC-2		milk	136867	China: Jiangxi	Klebsiella pneumoniae
NZ_CP050151.1	IncFII(pKP91)_1, CP000966,	blaKPC-2		plant rhizosphere	85042	United Kingdom: Scotland, Aberdeen	Hafnia alvei
NZ_CP036362.1	IncFII(pHN7A8)_1, JN232517, |IncR_1, DQ449578,	blaKPC-2	Homo sapiens		120195	China: Sichuan, Chengdu	Klebsiella pneumoniae
NZ_CP035035.1	IncFII(pRSB107)_1, AJ851089,	blaKPC-2		sugarcane root	125402	China: Nanning	Pantoea ananatis
NZ_CP034137.1	IncFII(K)_1, CP000648,	blaKPC-2	Homo sapiens	blood	150833	Nigeria	Klebsiella quasipneumoniae subsp. similipneumoniae
NZ_CP034131.1	IncFII(K)_1, CP000648,	blaKPC-2	Homo sapiens	blood	136368	Nigeria	Klebsiella quasipneumoniae
NZ_CP032567.1	IncFII(Y)_1, CP001049,	blaKPC-2			66625	USA: Santa Cruz	Yersinia pseudotuberculosis
NZ_CP028480.1	IncFII(pCRY)_1, NC_005814,	blaKPC-2			77910	China: Hunan	Klebsiella pneumoniae
NZ_CP028479.1	IncFII(pKP91)_1, CP000966, |IncFIA(HI1)_1, AF250878,	blaKPC-2			129864	China: Hunan	Klebsiella pneumoniae
NZ_CP033089.1	IncFII(S)_1, CP000858, |IncFIB(S)_1, FN432031,	blaKPC-2	Homo sapiens	feces	59373	China: Beijing	Salmonella enterica subsp. enterica serovar Enteritidis
NZ_CP020851.1	IncFII_1, AY458016, |IncFIA(HI1)_1, AF250878, |IncFII(pKP91)_1, CP000966,	blaKPC-2	Homo sapiens	urine	161100	USA: Houston	Klebsiella variicola
NZ_CP070900.1	IncFII(K)_1, CP000648,	blaKPC-2	Homo sapiens	cerebrospinal fluid	136763	China	Klebsiella pneumoniae
NZ_CP016403.1	IncFII(pHN7A8)_1, JN232517, |IncR_1, DQ449578,	blaKPC-2	Homo sapiens	sputum	105125	China	Klebsiella pneumoniae subsp. pneumoniae
NZ_CP016402.1	IncFII(pHN7A8)_1, JN232517,	blaKPC-2	Homo sapiens	bile	57009	China	Klebsiella pneumoniae subsp. pneumoniae
NZ_CP044529.1	IncFII(K)_1, CP000648,	blaKPC-2		Coffee Cup	100742	United Kingdom	Klebsiella grimontii
NZ_CP035216.1	IncFII(K)_1, CP000648, |IncFIB(K)_1, JN233704,	blaKPC-2	Homo sapiens	Rectal Swab	231662	Australia: Queensland	Klebsiella michiganensis
NZ_CP027037.1	IncFII(K)_1, CP000648, |IncFIB(K)_1, JN233704,	blaKPC-2	Homo sapiens	stool	187670	Greece: Athens	Klebsiella pneumoniae
NZ_CP030785.2	IncFII(pHN7A8)_1, JN232517,	blaKPC-2		stool	81130	USA	Escherichia albertii
NZ_CP034126.1	IncFII(pCRY)_1, NC_005814,	blaKPC-2	Homo sapiens	respiratory tract	85665	China: zhejiang	Klebsiella pneumoniae
NZ_CP033629.1	IncFII_1, AY458016,	blaKPC-2	Homo sapiens	rectal swab	67867	Italy: Aosta	Klebsiella pneumoniae
NZ_CP022149.1	IncFII(pECLA)_1, CP001919, |IncFIB(pECLA)_1, CP001919,	blaKPC-2		wastewater	111184	Switzerland:Basel	Enterobacter roggenkampii
NZ_CP070540.1	IncFII(SARC14)_1, JQ418540, |IncFII(p14)_1, JQ418538,	blaKPC-2	Homo sapiens	endotracheal tube swab	108505	Czech Republic: Ostrov	Citrobacter freundii
NZ_CP070581.1	IncFII(K)_1, CP000648,	blaKPC-2	Homo sapiens	sputum	94665	Czech Republic: Nymburk	Klebsiella pneumoniae
NZ_CP070545.1	IncFII(S)_1, CP000858, |IncFII(SARC14)_1, JQ418540, |IncC_1, JN157804, |IncFIB(pB171)_1, AB024946,	blaKPC-2	Homo sapiens	urine (permanent catheter)	269326	Czech Republic: Turnov	Citrobacter freundii
NZ_CP070438.1	IncFII(pKPX1)_1, AP012055,	blaKPC-2	Homo sapiens	blood	112495	India: Vellore	Klebsiella pneumoniae
NZ_CP070595.1	IncFII(K)_1, CP000648, |IncFIB(K)_1, JN233704,	blaKPC-2	Homo sapiens	endotracheal cannula	189174	Czech Republic: Mstec Krlov	Klebsiella pneumoniae
NZ_CP070525.1	IncFII(K)_1, CP000648, |IncR_1, DQ449578,	blaKPC-2	Homo sapiens	swab from around the abdominal drainage	108537	Czech Republic: Praha	Klebsiella pneumoniae
NZ_CP070577.1	IncFII(K)_1, CP000648, |IncFIB(K)_1, JN233704,	blaKPC-2	Homo sapiens	pressure ulcer swab	170806	Czech Republic: Nymburk	Klebsiella pneumoniae
NZ_CP070556.1	IncFII(SARC14)_1, JQ418540, |IncFII(p14)_1, JQ418538,	blaKPC-2	Homo sapiens	abscess	109858	Czech Republic: Koln	Citrobacter freundii
NZ_CP047637.1	IncFII(pSE11)_1, AP009242,	blaKPC-2		blood	70729	China:Shanghai	Klebsiella pneumoniae
NZ_CP032836.1	IncFII(pCoo)_1, CR942285,	blaKPC-2			76772		Klebsiella pneumoniae
NZ_CP022965.1	IncFII(S)_1, CP000858,	blaKPC-2		Chicken tissue	86369	China: Yunnan, Qujing, Yukou Poultry Co.	Salmonella enterica subsp. enterica serovar Pullorum
NZ_CP022920.1	IncFII(K)_1, CP000648, |IncFIB(pQil)_1, JN233705, |IncFIB(K)_1, JN233704,	blaKPC-2	Homo sapiens	sputum	246577	South Korea: Seoul	Klebsiella pneumoniae
NZ_CP032388.1	IncFII(S)_1, CP000858, |IncC_1, JN157804,	blaKPC-2		ground turkey	124532	USA: OR	Salmonella enterica subsp. enterica serovar Dublin
NZ_CP032394.1	IncFII(S)_1, CP000858, |IncX1_1, EU370913,	blaKPC-2	cattle		55415	USA:AZ	Salmonella enterica subsp. enterica serovar Dublin
NZ_CP032392.1	IncFII(S)_1, CP000858, |IncX1_1, EU370913,	blaKPC-2	cattle		74461	USA:AZ	Salmonella enterica subsp. enterica serovar Dublin
NZ_CP032189.1	IncFII(K)_1, CP000648, |IncR_1, DQ449578,	blaKPC-2			127285		Klebsiella pneumoniae
NZ_CP032188.1	IncFII(pKPX1)_1, AP012055,	blaKPC-2			93870		Klebsiella pneumoniae
NZ_CP032186.1	IncFII(K)_1, CP000648, |IncFIB(K)_1, JN233704,	blaKPC-2			202373		Klebsiella pneumoniae
NZ_CP032226.1	IncFII_1, AY458016,	blaKPC-2			85410		Klebsiella pneumoniae
NZ_CP023437.1	IncFII(S)_1, CP000858, |IncFIB(S)_1, FN432031,	blaKPC-2	Homo sapiens	human stool	60923	South Korea	Salmonella enterica
NZ_CP031262.1	IncFII(K)_1, CP000648,	blaKPC-2	Homo sapiens	bronchoalveolar lavage fluid	95314	China	Klebsiella quasipneumoniae
NZ_CP031261.1	IncFII(pCRY)_1, NC_005814,	blaKPC-2	Homo sapiens	bronchoalveolar lavage fluid	66154	China	Klebsiella quasipneumoniae
NZ_CP031614.1	IncFII(K)_1, CP000648, |IncFIB(K)_1, JN233704,	blaKPC-2	pig		196414	China	Klebsiella pneumoniae
NZ_CP023469.1	IncFII(S)_1, CP000858, |IncFIB(S)_1, FN432031,	blaKPC-2	Homo sapiens		94044		Salmonella enterica subsp. enterica
NZ_CP023471.1	IncFII_1, AY458016, |IncFIB(AP001918)_1, AP001918,	blaKPC-2	Homo sapiens		81125		Salmonella enterica subsp. enterica
NZ_CP030133.1	IncFII(pHN7A8)_1, JN232517,	blaKPC-2	Homo sapiens	urine	39248	Taiwan	Klebsiella pneumoniae
NZ_CP026589.1	IncFII(pHN7A8)_1, JN232517,	blaKPC-2	Homo sapiens		89247	China:Nanchang	Klebsiella pneumoniae
NZ_CP026588.1	IncFII(K)_1, CP000648,	blaKPC-2	Homo sapiens		126149	China:Nanchang	Klebsiella pneumoniae
NZ_CP026397.1	IncFII(K)_1, CP000648, |IncR_1, DQ449578,	blaKPC-2			220406	USA	Klebsiella pneumoniae
NZ_CP026396.1	IncFII(K)_1, CP000648,	blaKPC-2			144072	USA	Klebsiella pneumoniae
NZ_CP026394.1	IncFII(S)_1, CP000858, |IncFII(SARC14)_1, JQ418540,	blaKPC-2			63725	USA	Klebsiella pneumoniae
NZ_CP025040.1	IncFII(Yp)_1, CP000670,	blaKPC-2	Homo sapiens	urine	83541	USA: Chicago, IL	Klebsiella pneumoniae
NZ_CP025038.1	IncFII(K)_1, CP000648, |IncFIB(K)_1, JN233704,	blaKPC-2	Homo sapiens	urine	199686	USA: Chicago, IL	Klebsiella pneumoniae
NZ_CP030197.1	IncFII(pSE11)_1, AP009242,	blaKPC-2			141502		Salmonella enterica
NZ_CP030210.1	IncFII(SARC14)_1, JQ418540, |IncFII(S)_1, CP000858,	blaKPC-2			92624		Salmonella enterica
NZ_CP030205.1	IncFII(K)_1, CP000648,	blaKPC-2			33467		Salmonella enterica
NZ_CP018818.1	IncFII(K)_1, CP000648, |IncFIB(K)_1, JN233704,	blaKPC-2			117755		Klebsiella pneumoniae
NZ_CP008791.1	IncFII(K)_1, CP000648, |IncFII(Yp)_1, CP000670,	blaKPC-2		perirectal swab	205586	USA	Klebsiella oxytoca KONIH1
NZ_CP008789.1	IncFII(p14)_1, JQ418538, |IncFIA(HI1)_1, AF250878,	blaKPC-2		perirectal swab	133397	USA	Klebsiella oxytoca KONIH1
NZ_CP070016.1	IncFII(pKP91)_1, CP000966, |IncFIB(K)_1, JN233704,	blaKPC-2	Homo sapiens		248897	USA:WA	Klebsiella pneumoniae
NZ_CP069969.1	IncFII(K)_1, CP000648, |IncFIB(K)_1, JN233704,	blaKPC-2	Homo sapiens		198770	USA:WA	Klebsiella pneumoniae
NZ_CP069902.1	IncFII(Yp)_1, CP000670,	blaKPC-2	Homo sapiens		60872	USA:WA	Klebsiella pneumoniae
NZ_CP069862.1	IncFII(pKP91)_1, CP000966, |FIA(pBK30683)_1, KF954760,	blaKPC-2	Homo sapiens		139085	USA:WA	Klebsiella pneumoniae
NZ_CP069822.1	IncFII(K)_1, CP000648, |IncFIB(K)_1, JN233704,	blaKPC-2	Homo sapiens		187940	USA:WA	Klebsiella pneumoniae
NZ_CP069948.1	IncFII_1, AY458016,	blaKPC-2	Homo sapiens		85832	USA:WA	Klebsiella pneumoniae
NZ_CP070178.1	IncFII(pCRY)_1, NC_005814,	blaKPC-2	Homo sapiens		67308	USA:WA	Klebsiella pneumoniae
NZ_CP069928.1	IncFII_1, AY458016,	blaKPC-2	Homo sapiens		45379	USA:WA	Klebsiella oxytoca
NZ_CP069912.1	IncFII(K)_1, CP000648, |IncFIB(K)_1, JN233704,	blaKPC-2	Homo sapiens		141778	USA:WA	Klebsiella oxytoca
NZ_CP040702.1	IncFII(S)_1, CP000858,	blaKPC-2		river water	104768	Mexico	Salmonella enterica subsp. enterica serovar Weltevreden
NZ_CP039470.1	IncFII(S)_1, CP000858,	blaKPC-2			81940	India	Salmonella enterica subsp. enterica serovar Bareilly str. CFSAN001112
NZ_CP039468.1	IncFII(S)_1, CP000858,	blaKPC-2			81934	India	Salmonella enterica subsp. enterica serovar Bareilly str. CFSAN001115
NZ_CP039466.1	IncFII(S)_1, CP000858,	blaKPC-2			81938	Indonesia	Salmonella enterica subsp. enterica serovar Bareilly str. CFSAN001118
NZ_CP039464.1	IncFII(S)_1, CP000858,	blaKPC-2			81940	India	Salmonella enterica subsp. enterica serovar Bareilly str. CFSAN001140
NZ_CP033342.1	IncFII(S)_1, CP000858, |IncFIB(S)_1, FN432031,	blaKPC-2			56636	Canada	Salmonella enterica subsp. enterica serovar Enteritidis
NZ_CP029740.1	IncFII(K)_1, CP000648,	blaKPC-2			103250		Klebsiella pneumoniae
NZ_CP029734.1	IncFII_1, AY458016,	blaKPC-2			76953		Citrobacter sp. CRE-46
NZ_CP029732.1	IncFII(Yp)_1, CP000670,	blaKPC-2			68384		Citrobacter sp. CRE-46
NZ_CP029731.1	IncFII(Yp)_1, CP000670, |IncFIB(pB171)_1, AB024946,	blaKPC-2			108148		Citrobacter sp. CRE-46
NZ_CP040862.1	IncFII(K)_1, CP000648, |IncFIB(K)_1, JN233704,	blaKPC-2			263991	USA	Klebsiella pneumoniae
NZ_CP028152.1	IncFII(S)_1, CP000858, |IncFIB(S)_1, FN432031,	blaKPC-2		Raw almonds	56636	USA:California	Salmonella enterica subsp. enterica serovar Enteritidis str. RM2968
NZ_CP029588.1	IncFII(K)_1, CP000648, |IncFIB(K)_1, JN233704,	blaKPC-2	Homo sapiens		216772	Sweden	Klebsiella pneumoniae
NZ_CP029591.1	IncFII(K)_1, CP000648, |IncFIB(K)_1, JN233704,	blaKPC-2	Homo sapiens		219996	Sweden	Klebsiella pneumoniae
NZ_CP029583.1	IncFII(pKP91)_1, CP000966, |FIA(pBK30683)_1, KF954760,	blaKPC-2	Homo sapiens		112141	Sweden	Klebsiella pneumoniae
NZ_CP029136.1	IncFII(K)_1, CP000648, |IncFIB(K)_1, JN233704,	blaKPC-2			190416		Klebsiella pneumoniae
NZ_CP029143.1	IncFII(pKP91)_1, CP000966, |IncFIA(HI1)_1, AF250878,	blaKPC-2			134879		Klebsiella michiganensis
NZ_CP008907.1	IncFII(pECLA)_1, CP001919, |IncFIB(pECLA)_1, CP001919,	blaKPC-2		urine	111227	USA	Enterobacter hormaechei subsp. hoffmannii ECR091
NZ_CP008898.1	IncFII(K)_1, CP000648, |IncR_1, DQ449578,	blaKPC-2		tracheal aspirate	62247	USA	Enterobacter hormaechei subsp. hoffmannii ECNIH3
NC_009650.1	IncFII(K)_1, CP000648, |IncFIB(pQil)_1, JN233705,	blaKPC-2			107576		Klebsiella pneumoniae subsp. pneumoniae MGH 78578
NC_009649.1	IncFII(K)_1, CP000648, |IncFIB(K)_1, JN233704,	blaKPC-2			175879		Klebsiella pneumoniae subsp. pneumoniae MGH 78578
NZ_CP045313.1	IncFII(pECLA)_1, CP001919, |IncFIB(pECLA)_1, CP001919,	blaKPC-2	Homo sapiens		109848	Netherlands: Groningen	Enterobacter hormaechei
NZ_CP069160.1	IncFII(SARC14)_1, JQ418540, |IncFII(S)_1, CP000858,	blaKPC-2		water	57699	China:Jinan	Citrobacter sp. R56
NZ_CP069176.1	IncFII(pCRY)_1, NC_005814,	blaKPC-2	Homo sapiens	sputum	87095	China: Jiangsu	Klebsiella pneumoniae
NZ_CP069172.1	IncFII(pHN7A8)_1, JN232517, |IncR_1, DQ449578,	blaKPC-2	Homo sapiens	sputum	134972	China: Jiangsu	Klebsiella pneumoniae
NZ_CP048351.1	IncFII(K)_1, CP000648,	blaKPC-2		environment	146470	Switzerland	Raoultella ornithinolytica
NC_017263.1	IncFII(Y)_1, CP001049,	blaKPC-2	Homo sapiens		68552		Yersinia pestis biovar Medievalis str. Harbin 35
NC_009377.1	IncFII(Y)_1, CP001049,	blaKPC-2			71507		Yersinia pestis Pestoides F
NZ_CP047272.1	IncFII(SARC14)_1, JQ418540, |IncC_1, JN157804, |IncFIB(pB171)_1, AB024946, |IncFII(S)_1, CP000858,	blaKPC-2	Homo sapiens	Rectum	271744	Canada	Klebsiella pneumoniae
NZ_CP047274.1	IncFII(SARC14)_1, JQ418540, |IncC_1, JN157804, |IncFIB(pB171)_1, AB024946, |IncFII(S)_1, CP000858,	blaKPC-2	Homo sapiens		277055	Canada	Citrobacter freundii
NZ_CP018351.1	IncFII(K)_1, CP000648, |IncFIB(K)_1, JN233704,	blaKPC-2	Homo sapiens	Urine/Genitourinary	184940	USA:Virginia	Klebsiella pneumoniae
NZ_CP068973.1	IncFII(K)_1, CP000648, |IncFIB(K)_1, JN233704,	blaKPC-2	Homo sapiens	urine	200198	China:Hengyang, Hunan	Klebsiella pneumoniae
NZ_CP053018.1	IncFII(pKP91)_1, CP000966, |IncFIB(K)_1, JN233704,	blaKPC-2	Homo sapiens		220791	China:Yunnan	Klebsiella pneumoniae
NZ_CP053017.1	IncFII(pHN7A8)_1, JN232517, |IncR_1, DQ449578,	blaKPC-2	Homo sapiens		169824	China:Yunnan	Klebsiella pneumoniae
NZ_CP047270.1	IncFII(SARC14)_1, JQ418540, |IncC_1, JN157804, |IncFIB(pB171)_1, AB024946, |IncFII(S)_1, CP000858,	blaKPC-2	Homo sapiens	trachea	277055	Canada	Citrobacter freundii
NZ_CP047280.1	IncFII(SARC14)_1, JQ418540, |IncC_1, JN157804, |IncFIB(pB171)_1, AB024946, |IncFII(S)_1, CP000858,	blaKPC-2	Homo sapiens	Rectum	262422	Canada	Citrobacter freundii
NZ_CP047276.1	IncFII(SARC14)_1, JQ418540, |IncC_1, JN157804, |IncFIB(pB171)_1, AB024946, |IncFII(S)_1, CP000858,	blaKPC-2	Homo sapiens	Rectum	282258	Canada	Citrobacter freundii
NZ_KY940546.1	IncFII(Yp)_1, CP000670,	blaKPC-2			88127		Klebsiella pneumoniae
NZ_KY798507.1	IncFII(K)_1, CP000648, |IncFIB(pQil)_1, JN233705,	blaKPC-2			113639		Klebsiella pneumoniae
NZ_KY798505.1	IncFII(K)_1, CP000648, |IncFIB(pQil)_1, JN233705,	blaKPC-2			117903		Klebsiella pneumoniae
NZ_KY130431.1	IncFII_1, AY458016,	blaKPC-2			96549		Klebsiella pneumoniae
NZ_LT009689.1	IncFII(K)_1, CP000648, |IncR_1, DQ449578,	blaKPC-2			106320		Klebsiella pneumoniae
NZ_LK391770.1	IncFII(pKP91)_1, CP000966,	blaKPC-2			94893		Klebsiella pneumoniae
NZ_HG969996.1	IncFII(K)_1, CP000648, |IncR_1, DQ449578,	blaKPC-2			98184		Klebsiella pneumoniae
NZ_CP054265.1	IncFII(K)_1, CP000648, |IncFIB(K)_1, JN233704,	blaKPC-2	Homo sapiens	blood	168717	USA	Klebsiella pneumoniae
NZ_KX858825.1	IncFII(pECLA)_1, CP001919,	blaKPC-2			89970		Enterobacter cloacae
NZ_KX786187.1	IncFII(Yp)_1, CP000670,	blaKPC-2			165469		Enterobacter cloacae
NZ_KX807610.1	IncFII(S)_1, CP000858, |IncQ1_1, M28829, |IncFIB(S)_1, FN432031,	blaKPC-2			110983		Salmonella enterica subsp. enterica serovar Enteritidis
NZ_KP868646.1	IncFII(Yp)_1, CP000670,	blaKPC-2			88214		Enterobacter cloacae
NZ_KT818627.1	IncFII_1, AY458016, |IncR_1, DQ449578,	blaKPC-2			172679		Klebsiella pneumoniae
NZ_KT203286.1	IncFII(K)_1, CP000648, |IncFIB(K)_1, JN233704,	blaKPC-2			211813		Klebsiella pneumoniae
NZ_KJ958926.1	IncFII(pKPX1)_1, AP012055,	blaKPC-2			97649		Klebsiella pneumoniae
NC_023906.1	IncFII(K)_1, CP000648, |IncFIB(pQil)_1, JN233705,	blaKPC-2			113640		Klebsiella pneumoniae
NC_023905.1	IncFII(K)_1, CP000648, |IncFIB(pQil)_1, JN233705,	blaKPC-2			116047		Klebsiella pneumoniae
NC_023904.1	IncFII(K)_1, CP000648, |IncFIB(pQil)_1, JN233705,	blaKPC-2			113622		Klebsiella pneumoniae
NC_023903.1	IncFII(K)_1, CP000648, |IncFIB(pQil)_1, JN233705,	blaKPC-2			113640		Klebsiella pneumoniae
NC_019389.1	IncFII(K)_1, CP000648,	blaKPC-2			127508		Klebsiella pneumoniae
NC_019165.1	IncFII(K)_1, CP000648, |IncR_1, DQ449578,	blaKPC-2			107748		Klebsiella pneumoniae
NC_019155.1	IncFII(K)_1, CP000648, |IncFIB(pQil)_1, JN233705,	blaKPC-2			115300		Klebsiella pneumoniae
NC_019112.1	IncFII(S)_1, CP000858,	blaKPC-2			86686		Salmonella enterica subsp. enterica serovar Pullorum
NC_014312.1	IncFII(K)_1, CP000648, |IncR_1, DQ449578,	blaKPC-2			151188		Klebsiella pneumoniae
NZ_LC589514.1	IncFII(p14)_1, JQ418538,	blaKPC-2			149596	Taiwan	Citrobacter freundii
NZ_HG969997.1	IncFII(K)_1, CP000648, |IncFIB(pQil)_1, JN233705,	blaKPC-2			114173		Klebsiella pneumoniae
NZ_HG970000.1	IncFII(S)_1, CP000858, |IncFIB(S)_1, FN432031,	blaKPC-2			59372		Salmonella enterica subsp. enterica serovar Enteritidis str. P125109
NZ_HG969998.1	IncFII(K)_1, CP000648, |IncFIB(pQil)_1, JN233705,	blaKPC-2			103164		Klebsiella pneumoniae
NZ_HG969995.1	IncFII(K)_1, CP000648, |IncFIB(pQil)_1, JN233705,	blaKPC-2			113642		Klebsiella pneumoniae
NZ_HG970001.1	IncFII(S)_1, CP000858,	blaKPC-2			88350		Salmonella enterica subsp. enterica serovar Gallinarum str. 287/91
NZ_AP018832.1	IncFII(Yp)_1, CP000670,	blaKPC-2	Homo sapiens		57089	Myanmar:Yangon	Enterobacter hormaechei subsp. xiangfangensis
NZ_CP031852.1	IncFII(pSE11)_1, AP009242,	blaKPC-2	Homo sapiens	blood	70498	China: Hangzhou	Klebsiella pneumoniae
NZ_CP034777.1	IncFII(K)_1, CP000648,	blaKPC-2	Homo sapiens	rectal swab	109503	Canada: Montreal	Klebsiella pneumoniae
NZ_CP033468.1	IncFII(Yp)_1, CP000670,	blaKPC-2	Penaeus vannamei		78374	Netherlands	Enterobacter cloacae
NZ_CP033467.1	IncFII(Yp)_1, CP000670,	blaKPC-2	Penaeus vannamei		93658	Netherlands	Enterobacter cloacae
NZ_CP017287.1	IncFII_1, AY458016,	blaKPC-2		riverwater	73385		Klebsiella variicola
NZ_CP017286.1	IncFII(K)_1, CP000648, |FIA(pBK30683)_1, KF954760,	blaKPC-2		riverwater	92231		Klebsiella variicola
NZ_CP017285.1	IncFII(Y)_1, CP001049,	blaKPC-2		riverwater	108857		Klebsiella variicola
NZ_CP017283.1	IncFII(Y)_1, CP001049,	blaKPC-2		river water	108867	South Korea	Klebsiella variicola
NZ_CP016763.1	IncFII(Yp)_1, CP000670, |IncFIB(K)_1, JN233704,	blaKPC-2	Homo sapiens	Sun Yat-sen Memorial Hospital	127005	China: Guangzhou	Citrobacter freundii
NC_021180.1	IncFII(K)_1, CP000648,	blaKPC-2			49441		Klebsiella pneumoniae
NC_016855.1	IncFII(S)_1, CP000858, |IncFIB(S)_1, FN432031,	blaKPC-2			93832		Salmonella enterica subsp. enterica serovar Typhimurium str. 14028S
NC_015475.1	IncFII(Y)_1, CP001049,	blaKPC-2			69704		Yersinia enterocolitica subsp. palearctica 105.5R(r)
NC_014016.1	IncFII(K)_1, CP000648, |IncFIB(pQil)_1, JN233705,	blaKPC-2			113637		Klebsiella pneumoniae
NC_010157.1	IncFII(Y)_1, CP001049,	blaKPC-2			68190		Yersinia pestis Angola
NC_008122.1	IncFII(Y)_1, CP001049,	blaKPC-2			70299		Yersinia pestis Antiqua
NC_007608.1	IncFII_1, AY458016,	blaKPC-2			126697		Shigella boydii Sb227
NC_007607.1	IncFII_1, AY458016, |IncFII(29)_1, CP003035,	blaKPC-2			182726		Shigella dysenteriae Sd197
NC_004839.1	IncFII(Y)_1, CP001049,	blaKPC-2			70559		Yersinia pestis
NC_004836.1	IncFII(Y)_1, CP001049,	blaKPC-2			70504		Yersinia pestis
NZ_CP045260.1	IncFII(Y)_1, CP001049,	blaKPC-2	Urocitellus undulatus		68252	Russia: Tuva	Yersinia pestis
NZ_CP045160.1	IncFII(Y)_1, CP001049,	blaKPC-2			70503		Yersinia pestis subsp. pestis bv. Medievalis
NZ_CP045156.1	IncFII(Y)_1, CP001049,	blaKPC-2	Spermophilus sp.		68554	Russia: Chita region	Yersinia pestis
NZ_CP045147.1	IncFII(Y)_1, CP001049,	blaKPC-2	Marmota baibacina		70303	Kyrgyzstan	Yersinia pestis
NZ_CP045151.1	IncFII(Y)_1, CP001049,	blaKPC-2	Marmota sibirica		68343	Russia: Tuva	Yersinia pestis
NZ_CP033695.1	IncFII(Y)_1, CP001049,	blaKPC-2	UCC strain	UCC isolate	70174	USSR	Yersinia pestis
NZ_CP033689.1	IncFII(Y)_1, CP001049,	blaKPC-2	UCC strain	UCC isolate	68554	Japan	Yersinia pestis
NZ_CP068691.1	IncFII(K)_1, CP000648, |IncFIB(K)_1, JN233704,	blaKPC-2	Homo sapiens	blood	206263	China:Shanghai	Klebsiella pneumoniae subsp. pneumoniae
NZ_AP018835.1	IncFII(Yp)_1, CP000670,	blaKPC-2	Homo sapiens		59360	Myanmar:Yangon	Enterobacter hormaechei subsp. xiangfangensis
NZ_CP046273.1	IncFII(pECLA)_1, CP001919, |IncFIB(pECLA)_1, CP001919,	blaKPC-2	Homo sapiens	urine sample	67220	China:guangzhou	Enterobacter hormaechei
NZ_CP043515.1	IncFII(Yp)_1, CP000670, |IncFIB(K)_1, JN233704,	blaKPC-2	Homo sapiens	screening swab	125849	United Kingdom:London	Enterobacter kobei
NZ_CP043512.1	IncFII(pECLA)_1, CP001919, |IncFIA(HI1)_1, AF250878,	blaKPC-2	Homo sapiens	screening swab	142503	United Kingdom:London	Enterobacter kobei
NZ_CP023418.1	IncFII(p14)_1, JQ418538,	blaKPC-2	Homo sapiens	hospital	138885	Spain: Madrid	Klebsiella pneumoniae
NZ_CP018653.1	IncFII(S)_1, CP000858, |IncFIB(S)_1, FN432031,	blaKPC-2		human	59334	USA	Salmonella enterica subsp. enterica serovar Enteritidis
NZ_CP015396.1	IncFII(K)_1, CP000648, |IncFIA(HI1)_1, AF250878, |ColRNAI_1, DQ298019,	blaKPC-2	Homo sapiens		110092	USA: New York	Klebsiella pneumoniae
NZ_CP015393.1	IncFII(K)_1, CP000648, |IncFIB(K)_1, JN233704,	blaKPC-2	Homo sapiens		202696	USA: New York	Klebsiella pneumoniae
NZ_CP015388.1	IncFII_1, AY458016,	blaKPC-2	Homo sapiens		89067	USA: New York	Klebsiella pneumoniae
NZ_CP006922.1	IncFII(Yp)_1, CP000670,	blaKPC-2			86232		Klebsiella pneumoniae 30684/NJST258_2
NZ_CP008930.1	IncFII(K)_1, CP000648, |IncFIB(K)_1, JN233704,	blaKPC-2	Homo sapiens	blood	187571	Nepal	Klebsiella pneumoniae
NC_017153.1	IncFII(Y)_1, CP001049,	blaKPC-2			68342		Yersinia pestis D106004
NC_016864.1	IncFII(S)_1, CP000858, |IncFIB(S)_1, FN432031,	blaKPC-2			93277		Salmonella enterica subsp. enterica serovar Typhimurium str. UK-1
NC_014107.1	IncFII(pECLA)_1, CP001919, |IncFIB(pECLA)_1, CP001919, |Col(pHAD28)_1, KU674895,	blaKPC-2			199562		Enterobacter cloacae subsp. cloacae ATCC 13047
NC_014017.1	IncFII(Y)_1, CP001049,	blaKPC-2			68342		Yersinia pestis Z176003
NC_007208.1	IncFII(S)_1, CP000858,	blaKPC-2			80156		Salmonella enterica subsp. enterica serovar Dublin
NZ_CP040322.1	IncFII(S)_1, CP000858, |IncFIB(S)_1, FN432031,	blaKPC-2	Homo sapiens		93911	Canada: BC	Salmonella enterica subsp. enterica serovar Typhimurium
NZ_CP040319.1	IncFII_1, AY458016,	blaKPC-2	Homo sapiens		47477	Canada	Salmonella enterica subsp. enterica serovar Rough O:-:-
NZ_CP038848.1	IncFII(S)_1, CP000858, |IncFIB(S)_1, FN432031,	blaKPC-2	Homo sapiens		93862	Canada: NS	Salmonella enterica subsp. enterica serovar Typhimurium
NZ_CP024678.1	IncFII(SARC14)_1, JQ418540, |IncFII(S)_1, CP000858,	blaKPC-2	Homo sapiens		51504	USA: Michigan	Citrobacter freundii
NZ_CP068447.1	IncFII(pCRY)_1, NC_005814,	blaKPC-2	Homo sapiens		61574	China: Sichuan	Klebsiella quasipneumoniae
NZ_CP068140.1	IncFII(K)_1, CP000648, |IncFIB(K)_1, JN233704,	blaKPC-2			196709	Germany:Langen	Klebsiella pneumoniae
NZ_KY749247.1	IncFII_1, AY458016,	blaKPC-2			97566		Salmonella enterica subsp. enterica serovar Paratyphi B
NZ_MH626558.1	IncFII(pCoo)_1, CR942285,	blaKPC-2			109361		Salmonella enterica subsp. enterica serovar Typhimurium
NZ_MH257753.1	IncFII(pCoo)_1, CR942285,	blaKPC-2			95629		Salmonella enterica subsp. enterica serovar Typhimurium
NZ_KT317612.1	IncFII(S)_1, CP000858, |IncFIB(S)_1, FN432031,	blaKPC-2			59363		Salmonella enterica subsp. enterica serovar Enteritidis
NZ_KT754164.1	IncFII(pRSB107)_1, AJ851089, |IncFIA_1, AP001918,	blaKPC-2			111227		Shigella dysenteriae 1
NZ_KT754161.1	IncFII(pSE11)_1, AP009242,	blaKPC-2			83692		Shigella dysenteriae 1
NZ_CP026783.1	IncFII_1, AY458016, |IncFII(29)_1, CP003035,	blaKPC-2			183210		Shigella dysenteriae
NZ_CP026796.1	IncFII_1, AY458016,	blaKPC-2			226559		Shigella boydii
NZ_CP026781.1	IncFII_1, AY458016,	blaKPC-2			67064		Shigella dysenteriae
NZ_CP026775.1	IncFII(29)_1, CP003035, |IncFII_1, AY458016,	blaKPC-2			182697		Shigella dysenteriae
NZ_CP026800.1	IncFII_1, AY458016,	blaKPC-2			135368		Shigella flexneri
NZ_CP026785.1	IncFII_1, AY458016, |IncFII(29)_1, CP003035,	blaKPC-2			204250		Shigella dysenteriae
NZ_CP026879.1	IncFII_1, AY458016,	blaKPC-2			69799		Shigella dysenteriae
NZ_CP026779.1	IncFII(29)_1, CP003035, |IncFII_1, AY458016,	blaKPC-2			202417		Shigella dysenteriae
NZ_CP026787.1	IncFII_1, AY458016, |IncFII(29)_1, CP003035,	blaKPC-2			189871		Shigella dysenteriae
NZ_CP026813.1	IncFII_1, AY458016,	blaKPC-2			122029		Shigella boydii
NZ_CP024469.1	IncFII(29)_1, CP003035, |IncFII_1, AY458016,	blaKPC-2			184894	Burundi	Shigella dysenteriae
NZ_CP026763.1	IncFII_1, AY458016,	blaKPC-2			150497		Shigella boydii
NZ_CP036446.1	IncFII(pKPX1)_1, AP012055,	blaKPC-2			96395	USA	Klebsiella pneumoniae
NZ_CP027028.1	IncFII_1, AY458016,	blaKPC-2		Feces of patient with diarrhea	149179		Shigella dysenteriae
NC_019234.1	IncFII(pYVa12790)_1, AY150843,	blaKPC-2			66845		Yersinia enterocolitica (type O:8)
NC_010422.1	IncFII(S)_1, CP000858, |IncX1_1, EU370913,	blaKPC-2			74589		Salmonella enterica subsp. enterica serovar Dublin
NZ_CP040124.1	IncFII(pHN7A8)_1, JN232517,	blaKPC-2	Homo sapiens	sputum	72060	China	Klebsiella pneumoniae
NZ_CP027044.1	IncFII(pKP91)_1, CP000966, |IncFIB(K)_1, JN233704,	blaKPC-2	Homo sapiens	stool	168873	Greece: Athens	Klebsiella pneumoniae
NZ_CP024682.1	IncFII(SARC14)_1, JQ418540, |IncFII(S)_1, CP000858,	blaKPC-2	Homo sapiens		71274	USA: Michigan	Citrobacter freundii
NZ_CP024674.1	IncFII(SARC14)_1, JQ418540, |IncFII(S)_1, CP000858,	blaKPC-2	Homo sapiens		57161	USA: Michigan	Citrobacter freundii
NZ_CP012928.1	IncFII_1, AY458016,	blaKPC-2	Homo sapiens	human stool	62920	Canada: Quebec	Salmonella enterica subsp. enterica serovar Heidelberg
NZ_CP009842.1	IncFII(Y)_1, CP001049,	blaKPC-2	Human (male, 4.5 yrs)	clinical sample	70305	USA: Tuba City, AZ	Yersinia pestis
NZ_CP009837.1	IncFII(Y)_1, CP001049,	blaKPC-2			69701		Yersinia enterocolitica
NZ_CP010022.1	IncFII(Y)_1, CP001049,	blaKPC-2			70169	USSR	Yersinia pestis str. Pestoides B
NZ_CP009721.1	IncFII(Y)_1, CP001049,	blaKPC-2		human	70305	USA: California	Yersinia pestis
NZ_CP009783.1	IncFII(Y)_1, CP001049,	blaKPC-2	Homo sapiens	Human Clinical	70305	USA: NY, New York	Yersinia pestis
NZ_CP009879.1	IncFII(K)_1, CP000648, |IncFIB(K)_1, JN233704,	blaKPC-2		urine	178563	USA	Klebsiella pneumoniae subsp. pneumoniae
NZ_CP007231.1	IncFII(pseudo)_1, NC_011759,	blaKPC-2	rabbit		60687	Germany: Hamburg	Yersinia similis
NZ_LR890430.1	IncFII(pSE11)_1, AP009242,	blaKPC-2	Homo sapiens	wound	70656	Australia: Melbourne	Klebsiella pneumoniae
NZ_LR890738.1	IncFII(K)_1, CP000648,	blaKPC-2			129925		Klebsiella pneumoniae
NZ_CP068091.1	IncFII_1, AY458016,	blaKPC-2			122799	Germany: Braunschweig	Shigella boydii
NZ_LR890597.1	IncFII(pCRY)_1, NC_005814,	blaKPC-2			60529		Klebsiella pneumoniae
NZ_LR890565.1	IncFII(K)_1, CP000648, |IncFIB(K)_1, JN233704,	blaKPC-2			228690		Klebsiella pneumoniae
NZ_CP041972.1	IncFII(S)_1, CP000858, |IncFIB(S)_1, FN432031,	blaKPC-2	Homo sapiens	stool	83299	South Korea: Gyeongnam	Salmonella enterica subsp. enterica serovar Enteritidis
NZ_CP041974.1	IncFII(S)_1, CP000858, |IncFIB(S)_1, FN432031,	blaKPC-2	Homo sapiens	stool	113858	South Korea: Daejeon	Salmonella enterica subsp. enterica serovar Typhimurium
NZ_CP047309.1	IncFII(SARC14)_1, JQ418540, |IncFII(S)_1, CP000858,	blaKPC-2	Homo sapiens	urine sample	73749	China:guangzhou	Citrobacter freundii
NZ_CP047324.1	IncFII(S)_1, CP000858, |IncFIB(S)_1, FN432031,	blaKPC-2	Homo sapiens	feces	93832	USA: Oregon	Salmonella enterica subsp. enterica serovar Typhimurium
NZ_CP047195.1	IncFII(pCRY)_1, NC_005814,	blaKPC-2	Homo sapiens		87117	China: Shanghai	Klebsiella pneumoniae
NZ_AP024177.1	IncFII(Yp)_1, CP000670,	blaKPC-2			69826		Klebsiella pneumoniae
NZ_CP032243.1	IncFII(pCRY)_1, NC_005814,	blaKPC-2	Homo sapiens	blood	84855	China:Shanghai	Klebsiella pneumoniae
NZ_CP030177.1	IncFII(pSE11)_1, AP009242,	blaKPC-2			131435	Canada: Ontario, Ottawa	Salmonella enterica subsp. enterica serovar Milwaukee str. SA19950795
NZ_CP030176.1	IncFII(S)_1, CP000858,	blaKPC-2			148530	Canada: Ontario, Ottawa	Salmonella enterica subsp. enterica serovar Milwaukee str. SA19950795
NZ_CP018916.1	IncFII(pRSB107)_1, AJ851089,	blaKPC-2	Homo sapiens	University of Michigan Health System	73532	USA: Michigan	Serratia marcescens
NZ_CP014697.2	IncFII(K)_1, CP000648, |IncFIB(K)_1, JN233704,	blaKPC-2	Homo sapiens	Urine from hospitalized patient	152001	USA: VA	Klebsiella quasipneumoniae
NZ_CP017726.1	IncFII(pCoo)_1, CR942285,	blaKPC-2			58302	United Kingdom: Scotland	Salmonella enterica subsp. enterica serovar Stanleyville str. CFSAN000624
NZ_CP017185.1	IncFII(Yp)_1, CP000670,	blaKPC-2	Homo sapiens		151583	Germany	Enterobacter roggenkampii
NZ_CP063864.1	IncFII(K)_1, CP000648, |IncFIB(K)(pCAV1099-114)_1, CP011596,	blaKPC-2		panda	161463	China:Shanghai	Klebsiella pneumoniae
NZ_CP063861.1	IncFII(pHN7A8)_1, JN232517,	blaKPC-2		White-lipped Deer	89965	China:Baoding	Klebsiella pneumoniae
NZ_CP063860.1	IncFII(pSE11)_1, AP009242,	blaKPC-2		White-lipped Deer	77053	China:Baoding	Klebsiella pneumoniae
NZ_CP063883.1	IncFII(K)_1, CP000648, |IncFIA(HI1)_1, AF250878,	blaKPC-2	wild chukar	feces	109675	China:Guangzhou	Klebsiella pneumoniae
NZ_AP023454.1	IncFII_1, AY458016,	blaKPC-2	Homo sapiens		93470	Myanmar:Yangon	Klebsiella pneumoniae
NZ_AP022500.1	IncFII(pENTA)_1, CP003027, |IncFIB(pENTAS01)_1, CP003027,	blaKPC-2			145421	Japan:Tokyo	Enterobacter kobei
NZ_AP022401.1	IncFII(pRSB107)_1, AJ851089,	blaKPC-2			82100	Japan:Tokyo	Citrobacter portucalensis
NZ_AP022488.1	IncFII(pECLA)_1, CP001919, |IncFIB(pECLA)_1, CP001919,	blaKPC-2			117311	Japan:Tokyo	Citrobacter portucalensis
NZ_AP022466.1	IncFII(Yp)_1, CP000670, |IncFIB(K)_1, JN233704,	blaKPC-2			324199	Japan:Tokyo	Enterobacter roggenkampii
NZ_AP022448.1	IncFII(pRSB107)_1, AJ851089,	blaKPC-2			87293	Japan:Tokyo	Enterobacter kobei
NZ_AP022397.1	IncFII(pRSB107)_1, AJ851089,	blaKPC-2			82401	Japan:Tokyo	Citrobacter portucalensis
NZ_AP022521.1	IncFII(pECLA)_1, CP001919, |IncFIB(pECLA)_1, CP001919,	blaKPC-2			159851	Japan:Tokyo	Enterobacter cloacae
NZ_CP045636.1	IncFII(Y)_1, CP001049,	blaKPC-2	Homo sapiens	Tibetan	68539	China:Tibet	Yersinia pestis
NZ_CP014537.1	IncFII(S)_1, CP000858, |IncFIB(S)_1, FN432031,	blaKPC-2	Homo sapiens	cerebrospinal fluid	93844	Mexico:Sonora	Salmonella enterica subsp. enterica serovar Typhimurium
NZ_CP014359.1	IncFII(S)_1, CP000858, |IncFIB(S)_1, FN432031,	blaKPC-2	Homo sapiens	stool	94075	Mexico:Yucatan	Salmonella enterica subsp. enterica serovar Typhimurium
NZ_CP014357.1	IncFII(S)_1, CP000858, |IncFIB(S)_1, FN432031,	blaKPC-2	Homo sapiens	stool	93837	Mexico:Sonora	Salmonella enterica subsp. enterica serovar Typhimurium
NZ_CP012834.1	IncFII(p96A)_1, JQ418521, |IncFII(29)_1, CP003035,	blaKPC-2	Bos taurus	feces dairy cow (Bos taurus)	53952	USA:PA	Salmonella enterica subsp. enterica serovar Cerro str. CFSAN001588
NZ_CP014005.1	IncFII(K)_1, CP000648,	blaKPC-2	Homo sapiens	urine	101030	China: Jiangxi	Klebsiella pneumoniae subsp. pneumoniae
NZ_CP012169.1	IncFII(pECLA)_1, CP001919, |IncFIB(pECLA)_1, CP001919,	blaKPC-2	Homo sapiens	bodily fluid	210894	USA	Enterobacter hormaechei subsp. steigerwaltii
NZ_CP012348.1	IncFII(S)_1, CP000858,	blaKPC-2	Homo sapiens		86650		Salmonella enterica subsp. enterica serovar Pullorum str. ATCC 9120
NZ_CP006747.1	IncFII(Y)_1, CP001049,	blaKPC-2			71523		Yersinia pestis 8787
NZ_CP006746.1	IncFII(Yp)_1, CP000670, |IncFIB(pHCM2)_1, AL513384,	blaKPC-2			137017		Yersinia pestis 8787
NZ_CP006750.1	IncFII(Y)_1, CP001049,	blaKPC-2			71523		Yersinia pestis 3770
NZ_CP006749.1	IncFII(Yp)_1, CP000670, |IncFIB(pHCM2)_1, AL513384,	blaKPC-2			140938		Yersinia pestis 3770
NZ_CP006791.1	IncFII(Y)_1, CP001049,	blaKPC-2			70508		Yersinia pestis 2944
NZ_CP006757.1	IncFII(Y)_1, CP001049,	blaKPC-2			71507		Yersinia pestis 1522
NZ_CP006761.1	IncFII(Y)_1, CP001049,	blaKPC-2			71523		Yersinia pestis 1413
NZ_CP006760.1	IncFII(Yp)_1, CP000670, |IncFIB(pHCM2)_1, AL513384,	blaKPC-2			137017		Yersinia pestis 1413
NZ_CP006753.1	IncFII(Y)_1, CP001049,	blaKPC-2			71522		Yersinia pestis 3067
NZ_CP006752.1	IncFII(Yp)_1, CP000670, |IncFIB(pHCM2)_1, AL513384,	blaKPC-2			137727		Yersinia pestis 3067
NZ_CP006780.1	IncFII(Y)_1, CP001049,	blaKPC-2			71522		Yersinia pestis 1412
NZ_CP006779.1	IncFII(Yp)_1, CP000670, |IncFIB(pHCM2)_1, AL513384,	blaKPC-2			137017		Yersinia pestis 1412
NZ_CP009905.1	IncFII(Y)_1, CP001049,	blaKPC-2		Human clinical sample	70290	Republic of the Congo	Yersinia pestis Antiqua
NZ_CP009937.1	IncFII(Y)_1, CP001049,	blaKPC-2			68190		Yersinia pestis Angola
NZ_CP009990.1	IncFII(Y)_1, CP001049,	blaKPC-2			68552	China: Manchuria	Yersinia pestis
NZ_CP010069.1	IncFII(Y)_1, CP001049,	blaKPC-2	Homo sapiens	human	74956	Japan: Fukushima	Yersinia pseudotuberculosis str. PA3606
NZ_CP010246.1	IncFII(Y)_1, CP001049,	blaKPC-2			71525	USSR	Yersinia pestis Pestoides G
NZ_CP009491.1	IncFII(Y)_1, CP001049,	blaKPC-2			70288		Yersinia pestis
NZ_CP009703.1	IncFII(Y)_1, CP001049,	blaKPC-2			68549	China: Manchuria	Yersinia pestis
NZ_CP009366.1	IncFII(pYVa12790)_1, AY150843,	blaKPC-2		human	66663	USA: New York	Yersinia enterocolitica
NZ_CP009713.1	IncFII(Y)_1, CP001049,	blaKPC-2			71507	USSR	Yersinia pestis Pestoides F
NZ_CP009711.1	IncFII(Y)_1, CP001049,	blaKPC-2			68525		Yersinia pseudotuberculosis IP 32953
NZ_CP009779.1	IncFII(Y)_1, CP001049,	blaKPC-2			69812		Yersinia pseudotuberculosis PB1/+
NZ_CP009758.1	IncFII(Y)_1, CP001049,	blaKPC-2			68394		Yersinia pseudotuberculosis
NZ_CP008927.1	IncFII(S)_1, CP000858, |IncFIB(S)_1, FN432031,	blaKPC-2			59372		Salmonella enterica subsp. enterica serovar Enteritidis
NZ_CP031583.1	IncFII(K)_1, CP000648, |IncFIB(K)_1, JN233704,	blaKPC-2	Homo sapiens	Rectal swab	198719		Klebsiella pneumoniae
NZ_CP031581.1	IncFII(K)_1, CP000648, |IncR_1, DQ449578, |IncFIA(HI1)_1, AF250878,	blaKPC-2	Homo sapiens	Rectal swab	71335		Klebsiella pneumoniae
NZ_CP067068.1	IncFII(pKP91)_1, CP000966, |IncFIB(K)_1, JN233704,	blaKPC-2	soil		135126	China:Changsha	Raoultella sp. XY-1
NZ_CP066529.1	IncFII(pHN7A8)_1, JN232517,	blaKPC-2	Homo sapiens	rectal swab	144228	China: Chengdu, Sichuan	Klebsiella pneumoniae
NZ_CP066544.1	IncFII(pHN7A8)_1, JN232517, |IncR_1, DQ449578,	blaKPC-2	Homo sapiens	blood	88050	Taiwan	Klebsiella pneumoniae
NZ_CP066518.1	IncFII(pHN7A8)_1, JN232517,	blaKPC-2	Homo sapiens	oral swab	149181	China: Chengdu, Sichuan	Klebsiella pneumoniae
NZ_CP028993.1	IncFII(K)_1, CP000648, |IncR_1, DQ449578,	blaKPC-2			49476		Klebsiella pneumoniae
NZ_CP024040.1	IncFII(K)_1, CP000648, |IncFIB(pQil)_1, JN233705,	blaKPC-2	Homo sapiens		122082	Thailand: Chonburi	Klebsiella pneumoniae
NZ_CP028954.1	IncFII(K)_1, CP000648, |IncFIB(K)_1, JN233704,	blaKPC-2			214704		Klebsiella pneumoniae
NZ_CP028521.1	IncFII(Yp)_1, CP000670,	blaKPC-2		Woodchip bioreactor	126628	USA: Minnesota	Lelliottia sp. WB101
NZ_MT415055.1	IncFII(pKPX1)_1, AP012055,	blaKPC-2			97658		Klebsiella pneumoniae
NZ_MT439327.1	IncFII(K)_1, CP000648, |IncFIB(K)_1, JN233704,	blaKPC-2			189780		Klebsiella pneumoniae
NZ_MT415054.1	IncFII(pKPX1)_1, AP012055,	blaKPC-2			97682		Klebsiella pneumoniae
NZ_MT415056.1	IncFII(pKPX1)_1, AP012055,	blaKPC-2			76840		Klebsiella pneumoniae
NZ_CP020508.1	IncFII(K)_1, CP000648, |IncR_1, DQ449578, |IncFIB(pB171)_1, AB024946,	blaKPC-2	Homo sapiens	sputum	224208	USA:Boston	Serratia marcescens
NZ_CP024917.1	IncFII(K)_1, CP000648,	blaKPC-2	Homo sapiens	rectal swab	126018	Thailand	Klebsiella pneumoniae
NZ_CP024876.1	IncFII(K)_1, CP000648, |IncQ1_1, M28829,	blaKPC-2	Homo sapiens	sputum	129299	Thailand	Klebsiella pneumoniae
NZ_CP028352.1	IncFII(pSFO)_1, AF401292,	blaKPC-2	Homo sapiens	blood of an infant	93831	China: Lishui	Pantoea vagans
NZ_CP028178.1	IncFII(pKPX1)_1, AP012055,	blaKPC-2	Homo sapiens		100222	Germany	Klebsiella pneumoniae
NZ_CP027613.1	IncFII(K)_1, CP000648, |IncFIB(K)_1, JN233704,	blaKPC-2			191856		Klebsiella pneumoniae subsp. ozaenae
NZ_CP018886.1	IncFII(K)_1, CP000648, |IncFIB(K)_1, JN233704,	blaKPC-2	Homo sapiens	urine	217456	Brazil: Rio de Janeiro	Klebsiella pneumoniae subsp. pneumoniae
NZ_CP026718.1	IncFII(Yp)_1, CP000670,	blaKPC-2			91175		Klebsiella oxytoca
NZ_CP026716.1	IncFII(K)_1, CP000648, |IncFIB(K)_1, JN233704,	blaKPC-2			189585		Klebsiella oxytoca
NZ_CP026701.1	IncFII(S)_1, CP000858, |IncFIB(S)_1, FN432031,	blaKPC-2			93832		Salmonella enterica subsp. enterica serovar Typhimurium
NZ_CP026699.1	IncFII(Yp)_1, CP000670,	blaKPC-2			42930		Citrobacter koseri
NZ_CP026698.1	IncFII(Yp)_1, CP000670, |IncFIB(pB171)_1, AB024946,	blaKPC-2			82058		Citrobacter koseri
NZ_CP026384.1	IncFII(pMET)_1, EU383016,	blaKPC-2			36870	USA	Serratia sp. SSNIH1
NZ_CP026388.1	IncFII(pCTU2)_1, FN543095,	blaKPC-2			32921	USA	Leclercia sp. LSNIH3
NZ_CP026284.1	IncFII(pKPX1)_1, AP012055,	blaKPC-2			132994	USA	Klebsiella oxytoca
NZ_CP026280.1	IncFII(K)_1, CP000648,	blaKPC-2			152041	USA	Klebsiella oxytoca
NZ_CP026272.1	IncFII(p14)_1, JQ418538,	blaKPC-2			144055	USA	Klebsiella oxytoca
NZ_CP026271.1	IncFII(Yp)_1, CP000670,	blaKPC-2			73495	USA	Klebsiella oxytoca
NZ_CP026241.1	IncFII(Yp)_1, CP000670, |IncFIB(pB171)_1, AB024946,	blaKPC-2			200651	USA	Citrobacter freundii complex sp. CFNIH9
NZ_CP026237.1	IncFII_1, AY458016, |IncFIB(K)_1, JN233704, |IncY_1, K02380, |IncFII(pCRY)_1, NC_005814,	blaKPC-2			235027	USA	Citrobacter freundii complex sp. CFNIH3
NZ_CP025952.1	IncFII(pHN7A8)_1, JN232517, |IncR_1, DQ449578,	blaKPC-2	Homo sapiens		170821	China	Klebsiella pneumoniae subsp. pneumoniae
NZ_CP025677.1	IncFII(pHN7A8)_1, JN232517, |IncN_1, AY046276, |IncX1_1, EU370913,	blaKPC-2	Gallus gallus		129356	China:Zigong	Escherichia albertii
NZ_CP019175.1	IncFII(Yp)_1, CP000670, |IncFIB(pB171)_1, AB024946,	blaKPC-2		sediment	94727	USA:VA	Salmonella enterica subsp. enterica serovar Give
NZ_CP027301.1	IncFII(S)_1, CP000858, |pSM22_1, NC_015972,	blaKPC-2		air	76484	Singapore	Serratia marcescens
NZ_CP025468.1	IncFII(K)_1, CP000648, |IncR_1, DQ449578,	blaKPC-2			129684	China:Shanghai	Klebsiella pneumoniae
NZ_CP018922.1	IncFII(pCRY)_1, NC_005814,	blaKPC-2	Homo sapiens	University of Michigan Health System	21738	USA: Michigan	Serratia marcescens
NZ_CP018920.1	IncFII(Y)_1, CP001049,	blaKPC-2	Homo sapiens	University of Michigan Health System	111810	USA: Michigan	Serratia marcescens
NZ_CP018918.1	IncFII(S)_1, CP000858,	blaKPC-2	Homo sapiens	University of Michigan Health System	100699	USA: Michigan	Serratia marcescens
NZ_CP046943.1	IncFII(K)_1, CP000648,	blaKPC-2	Homo sapiens		39437	Bangladesh: Dhaka	Klebsiella pneumoniae
NZ_CP046940.1	IncFII(K)_1, CP000648, |IncFIB(K)_1, JN233704,	blaKPC-2	Homo sapiens		153682	Bangladesh: Dhaka	Klebsiella pneumoniae
NZ_LN890523.1	IncFII(S)_1, CP000858,	blaKPC-2		Human Stool	82119		Salmonella enterica subsp. enterica serovar Weltevreden
NZ_CP046347.1	IncFII(S)_1, CP000858, |IncFII(SARC14)_1, JQ418540,	blaKPC-2	Homo sapiens	inflamed biopsy tissue from sigmoid colon	116365	USA:VA	Citrobacter portucalensis
NZ_CP028717.1	IncFII(K)_1, CP000648, |IncQ1_1, M28829,	blaKPC-2	Homo sapiens	Sputum sample	134869	China	Klebsiella pneumoniae
NZ_CP025557.1	IncFII(S)_1, CP000858, |IncFIB(S)_1, FN432031,	blaKPC-2			59373		Salmonella enterica subsp. enterica serovar Enteritidis
NZ_CP025556.1	IncFII(S)_1, CP000858, |IncFIB(S)_1, FN432031,	blaKPC-2			93832		Salmonella enterica subsp. enterica serovar Typhimurium
NZ_CP019191.1	IncFII(pCRY)_1, NC_005814,	blaKPC-2		iguana	28662		Salmonella enterica subsp. enterica serovar Poona str. ATCC BAA-1673
NZ_CP019190.1	IncFII(S)_1, CP000858,	blaKPC-2		iguana	186451		Salmonella enterica subsp. enterica serovar Poona str. ATCC BAA-1673
NZ_CP066257.1	IncFII(pCRY)_1, NC_005814,	blaKPC-2	Homo sapiens	urine sample	86962	China:Hangzhou	Klebsiella pneumoniae
NZ_CP066048.1	IncFII(S)_1, CP000858, |IncFIB(S)_1, FN432031,	blaKPC-2			59372	Germany: Braunschweig	Salmonella enterica
NZ_CP024836.1	IncFII_1, AY458016,	blaKPC-2	Homo sapiens	Peritoneal fluid	96185	South Korea: Seoul	Klebsiella pneumoniae
NZ_CP024835.1	IncFII(pKPX1)_1, AP012055,	blaKPC-2	Homo sapiens	Peritoneal fluid	112150	South Korea: Seoul	Klebsiella pneumoniae
NZ_CP024840.1	IncFII_1, AY458016,	blaKPC-2	Homo sapiens	Bronchial washing	96185	South Korea: Seoul	Klebsiella pneumoniae
NZ_CP024839.1	IncFII(pKPX1)_1, AP012055,	blaKPC-2	Homo sapiens	Bronchial washing	130922	South Korea: Seoul	Klebsiella pneumoniae
NZ_FO834904.1	IncFII(pKP91)_1, CP000966, |IncFIA(HI1)_1, AF250878,	blaKPC-2			95087		Klebsiella pneumoniae
NZ_CP018639.1	IncFII(S)_1, CP000858, |IncFIB(S)_1, FN432031,	blaKPC-2		human	59335	USA	Salmonella enterica subsp. enterica serovar Enteritidis
NZ_CP018641.1	IncFII(S)_1, CP000858, |IncFIB(S)_1, FN432031,	blaKPC-2		human	59371	USA	Salmonella enterica subsp. enterica serovar Enteritidis
NZ_CP018660.1	IncFII(S)_1, CP000858, |IncFIB(S)_1, FN432031,	blaKPC-2		human	59370	USA	Salmonella enterica subsp. enterica serovar Enteritidis
NZ_CP018650.1	IncFII(S)_1, CP000858, |IncFIB(S)_1, FN432031,	blaKPC-2		human	59372	USA	Salmonella enterica subsp. enterica serovar Enteritidis
NZ_CP018636.1	IncFII(S)_1, CP000858, |IncFIB(S)_1, FN432031,	blaKPC-2		human	59373	USA	Salmonella enterica subsp. enterica serovar Enteritidis
NZ_CP024461.1	IncFII(pCRY)_1, NC_005814,	blaKPC-2	Homo sapiens	sputum	77269	Thailand: Chonburi	Klebsiella pneumoniae
NZ_CP024459.1	IncFII(K)_1, CP000648, |IncFIB(K)_1, JN233704,	blaKPC-2	Homo sapiens	sputum	211313	Thailand: Chonburi	Klebsiella pneumoniae
NZ_CP024544.1	IncFII(Yp)_1, CP000670,	blaKPC-2			71587		Klebsiella pneumoniae
NZ_CP024287.1	IncFII_1, AY458016,	blaKPC-2			124142	USA	Escherichia albertii
NZ_CP024286.1	IncFII_1, AY458016, |IncFIB(AP001918)_1, AP001918,	blaKPC-2			113727	USA	Escherichia albertii
NZ_CP024284.1	IncFII(29)_1, CP003035,	blaKPC-2			59626	USA	Escherichia albertii
NZ_CP023187.1	IncFII(Yp)_1, CP000670, |IncFIB(pB171)_1, AB024946,	blaKPC-2	patient	China: The First Affiliated Hospital of Zhejiang University	106579	China: Zhejiang	Klebsiella michiganensis
NZ_CP023186.1	IncFII(Yp)_1, CP000670, |FIA(pBK30683)_1, KF954760,	blaKPC-2	patient	China: The First Affiliated Hospital of Zhejiang University	126846	China: Zhejiang	Klebsiella michiganensis
NZ_CP022574.1	IncFII(K)_1, CP000648, |IncFIB(K)_1, JN233704,	blaKPC-2	Homo sapiens		170415	France: Kremlin-Bicetre	Klebsiella pneumoniae
NZ_CP022350.1	IncFII(Yp)_1, CP000670, |IncFIB(pB171)_1, AB024946,	blaKPC-2	Homo sapiens	feces	106140	China: The First Affiliated Hospital of Zhejiang University	Klebsiella michiganensis
NZ_CP022349.1	IncFII(Yp)_1, CP000670, |FIA(pBK30683)_1, KF954760,	blaKPC-2	Homo sapiens	feces	126877	China: The First Affiliated Hospital of Zhejiang University	Klebsiella michiganensis
NZ_CP021328.1	IncFII(Yp)_1, CP000670, |IncFIB(pQil)_1, JN233705, |IncU_1, DQ401103,	blaKPC-2 blaIMP-4	Homo sapiens	necrotic tissue	446611	China: Hangzhou	Raoultella ornithinolytica
NZ_CP022140.1	IncFII(SARC14)_1, JQ418540, |IncFIB(pN55391)_1, CP016411, |IncFIB(S)_1, FN432031,	1		Chamaeleonidae	109681	Madagascar	Salmonella enterica subsp. salamae serovar 55:k:z39 str. 1315K
NZ_CP022137.1	IncFII(S)_1, CP000858,	1			66457	Canada: Ontario, Guelph	Salmonella enterica subsp. diarizonae serovar 65:c:z str. SA20044251
NZ_CP022119.1	IncFII(pCRY)_1, NC_005814,	1			30030		Salmonella enterica subsp. enterica serovar Macclesfield str. S-1643
NZ_CP022035.1	IncFII(p14)_1, JQ418538,	1			136771	Canada: Ontario, Guelph	Salmonella enterica subsp. enterica serovar Onderstepoort str. SA20060086
NZ_CP021946.1	IncFII(pKP91)_1, CP000966,	2			120345		Klebsiella pneumoniae
NZ_CP021951.1	IncFII(K)_1, CP000648, |IncFIB(K)_1, JN233704,	2			181589		Klebsiella pneumoniae
NZ_CP021857.1	IncFII(Yp)_1, CP000670,	2			106331		Klebsiella pneumoniae
NZ_CP021758.1	IncFII(pKPX1)_1, AP012055,	2			121057		Klebsiella pneumoniae
NZ_CP021753.1	IncFII(Yp)_1, CP000670,	1			116187		Klebsiella pneumoniae
NZ_CP021752.1	IncFII(K)_1, CP000648, |IncFIB(K)_1, JN233704,	2			209550		Klebsiella pneumoniae
NZ_CP021545.1	IncFII(Yp)_1, CP000670,	2			125536		Klebsiella pneumoniae
NZ_CP021544.1	IncFII(K)_1, CP000648, |IncFIB(K)_1, JN233704,	2			208223		Klebsiella pneumoniae
NZ_CP021687.1	IncFII(pKPX1)_1, AP012055,	blaNDM-1			96814		Klebsiella pneumoniae
NZ_CP021713.1	IncFII(K)_1, CP000648, |IncFIB(K)_1, JN233704,	2			208224		Klebsiella pneumoniae
NZ_CP021711.1	IncFII_1, AY458016,	2			78638		Klebsiella pneumoniae
NZ_CP021710.1	IncFII(K)_1, CP000648, |IncFIB(K)_1, JN233704,	1			214114		Klebsiella pneumoniae
NZ_CP020855.1	IncFII(K)_1, CP000648, |IncFIB(K)_1, JN233704,	1	Homo sapiens	respiratory	221428	USA: Houston	Klebsiella pneumoniae
NZ_CP020843.1	IncFII(K)_1, CP000648,	1	Homo sapiens	respiratory	97202	USA: Houston	Klebsiella pneumoniae
NZ_CP020838.1	IncFII(K)_1, CP000648, |IncFIB(K)_1, JN233704,	2	Homo sapiens		232540	USA: New York, New York City	Klebsiella pneumoniae
NZ_CP020905.1	IncFII(pCRY)_1, NC_005814,	1	Homo sapiens	urine	41111	Norway	Klebsiella pneumoniae
NZ_CP020904.1	IncFII(K)_1, CP000648, |IncFIB(pQil)_1, JN233705,	2	Homo sapiens	urine	120533	Norway	Klebsiella pneumoniae
NZ_CP020903.1	IncFII(K)_1, CP000648, |IncFIB(K)_1, JN233704,	2	Homo sapiens	urine	200365	Norway	Klebsiella pneumoniae
NZ_CP065719.1	IncFII(S)_1, CP000858, |IncFIB(S)_1, FN432031,	1			93933		Salmonella enterica
NZ_CP065625.1	IncFII(Yp)_1, CP000670,	1			57741		Edwardsiella hoshinae
NZ_MT813036.1	IncFII(K)_1, CP000648, |IncFIB(K)_1, JN233704,	1			121996		Klebsiella quasipneumoniae
NZ_MT813035.1	IncFII(K)_1, CP000648, |IncFIA(HI1)_1, AF250878,	1			102569		Klebsiella pneumoniae
NZ_AP023341.1	IncFII_1, AY458016,	2	Homo sapiens		71220	Viet Nam:Hanoi	Klebsiella pneumoniae
NZ_AP022017.1	IncFII(K)_1, CP000648,	2			113050	Japan:Tokyo	Klebsiella quasipneumoniae
NZ_AP022191.1	IncFII(Yp)_1, CP000670,	1			57787	Japan:Tokyo	Klebsiella sp. WP7-S18-CRE-02
NZ_AP022185.1	IncFII(pKP91)_1, CP000966,	2			118077	Japan:Tokyo	Klebsiella quasipneumoniae
NZ_AP022203.1	IncFII(Yp)_1, CP000670,	1			57788	Japan:Tokyo	Klebsiella sp. WP7-S18-ESBL-04
NZ_AP022008.1	IncFII(K)_1, CP000648,	1			104413	Japan:Tokyo	Klebsiella quasipneumoniae
NZ_AP022276.1	IncFII(pECLA)_1, CP001919, |IncFIB(pECLA)_1, CP001919,	2			128763	Japan:Tokyo	Enterobacter cloacae
NZ_AP022146.1	IncFII(pKP91)_1, CP000966, |IncR_1, DQ449578,	1			122247	Japan:Tokyo	Klebsiella quasipneumoniae
NZ_AP022114.1	IncFII(K)_1, CP000648, |IncFIB(pQil)_1, JN233705,	1			120877	Japan:Tokyo	Klebsiella quasipneumoniae
NZ_AP022197.1	IncFII(Yp)_1, CP000670,	1			57794	Japan:Tokyo	Klebsiella sp. WP7-S18-CRE-03
NZ_AP021930.1	IncFII(pKP91)_1, CP000966, |IncFIB(K)_1, JN233704,	1			140912	Japan:Tokyo	Klebsiella pneumoniae
NZ_AP021910.1	IncFII(pKP91)_1, CP000966, |IncFIB(K)_1, JN233704,	1			139376	Japan:Tokyo	Klebsiella pneumoniae
NZ_AP023150.1	IncFII(K)_1, CP000648, |IncQ1_1, M28829,	2	Homo sapiens		86902	Japan:Sapporo	Klebsiella pneumoniae
NZ_AP019690.1	IncFII(K)_1, CP000648,	1			89834		Klebsiella quasipneumoniae
NZ_AP019633.1	IncFII(pECLA)_1, CP001919, |IncR_1, DQ449578,	2	Homo sapiens		130975	Japan:Osaka	Enterobacter asburiae
NZ_AP019631.1	IncFII(pECLA)_1, CP001919, |IncR_1, DQ449578,	2			125013	Japan:Osaka	Enterobacter asburiae
NZ_AP019635.1	IncFII(Yp)_1, CP000670,	2			150509	Japan:Osaka	Enterobacter sp. 18A13
NZ_LR025089.1	IncFII(K)_1, CP000648, |IncFIB(K)_1, JN233704,	2			220174		Klebsiella pneumoniae
NZ_LR213453.1	IncFII(pSE11)_1, AP009242,	2		feces	82887		Shigella flexneri
NC_009829.1	IncFII(Serratia)_1, NC_009829,	1			46804		Serratia proteamaculans 568
NZ_CP065449.1	IncFII(K)_1, CP000648, |IncFIB(K)_1, JN233704,	2	Homo sapiens	Taichung Veterans General Hospital	150314	Taiwan	Klebsiella pneumoniae
NZ_CP065462.1	IncFII(K)_1, CP000648, |IncFIB(K)_1, JN233704,	2	Homo sapiens	Taichung Veterans General Hospital	195964	Taiwan	Klebsiella pneumoniae
NZ_CP065445.1	IncFII(pHN7A8)_1, JN232517, |IncR_1, DQ449578,	blaKPC-2	Homo sapiens	Taichung Veterans General Hospital	94245	Taiwan	Klebsiella pneumoniae
NZ_CP065440.1	IncFII(pHN7A8)_1, JN232517, |IncR_1, DQ449578,	blaKPC-2	Homo sapiens	Taichung Veterans General Hospital	89034	Taiwan	Klebsiella pneumoniae
NZ_CP065437.1	IncFII(K)_1, CP000648, |IncFIB(K)_1, JN233704,	2	Homo sapiens	Taichung Veterans General Hospital	147528	Taiwan	Klebsiella pneumoniae
NZ_CP065472.1	IncFII_1, AY458016,	2	Homo sapiens	Taichung Veterans General Hospital	62418	Taiwan	Klebsiella quasipneumoniae
NZ_CP065470.1	IncFII(K)_1, CP000648, |IncFIB(K)_1, JN233704,	2	Homo sapiens	Taichung Veterans General Hospital	148255	Taiwan	Klebsiella quasipneumoniae
NZ_AP018674.1	IncFII(pHN7A8)_1, JN232517, |IncN_1, AY046276,	blaKPC-2			66250	Japan:Tokyo	Klebsiella pneumoniae
NZ_AP018673.1	IncFII(K)_1, CP000648,	2			134879	Japan:Tokyo	Klebsiella pneumoniae
NZ_LT991956.1	IncFII(pECLA)_1, CP001919, |IncFIB(pECLA)_1, CP001919,	1		hospital	183339		Enterobacter hormaechei subsp. steigerwaltii
NZ_CP021959.1	IncFII(K)_1, CP000648,	2			89382		Klebsiella pneumoniae
NZ_LT855377.1	IncFII(S)_1, CP000858, |IncFIB(S)_1, FN432031,	1			93862		Salmonella enterica subsp. enterica serovar Typhimurium
NZ_LT596222.1	IncFII(Y)_1, CP001049,	1	Homo sapiens	feces	69815		Yersinia pseudotuberculosis
NZ_AP014954.1	IncFII(p14)_1, JQ418538,	1			81481		Klebsiella oxytoca
NZ_LN890519.1	IncFII(S)_1, CP000858,	1		Human Stool	98756		Salmonella enterica subsp. enterica serovar Weltevreden
NZ_LN890521.1	IncFII(S)_1, CP000858,	1		Human Stool	98776		Salmonella enterica subsp. enterica serovar Weltevreden
NZ_AP013065.1	IncFII(Y)_1, CP001049,	1			58929		Serratia marcescens SM39
NC_017565.1	IncFII(Y)_1, CP001049,	1			72460		Yersinia enterocolitica subsp. palearctica Y11
NC_013973.1	IncFII(Yp)_1, CP000670,	1			71487		Erwinia amylovora ATCC 49946
NC_013717.1	IncFII_1, AY458016, |IncR_1, DQ449578,	1			54449		Citrobacter rodentium ICC168
NC_010693.1	IncFII(Yp)_1, CP000670,	1			46159		Erwinia tasmaniensis Et1/99
NC_008791.1	IncFII(pYVa12790)_1, AY150843,	1			67721		Yersinia enterocolitica subsp. enterocolitica 8081
NC_003131.1	IncFII(Y)_1, CP001049,	1			70305		Yersinia pestis CO92
NZ_CP046282.1	IncFII(S)_1, CP000858, |IncFIB(S)_1, FN432031,	1	Homo sapiens	clinical isolate	94642	Nigeria: Ibadan	Salmonella enterica
NZ_CP020359.1	IncFII(Yp)_1, CP000670,	blaKPC-3			110705		Klebsiella oxytoca
NZ_MN480461.1	IncFII(pHN7A8)_1, JN232517, |IncR_1, DQ449578,	blaKPC-2			175276		Klebsiella pneumoniae
NZ_CP013915.1	IncFII(pseudo)_1, NC_011759,	1	Sesame		93737	South Korea	Serratia fonticola
NZ_MT742153.1	IncFII(pHN7A8)_1, JN232517, |IncX1_1, EU370913, |IncN_1, AY046276,	2			128223		Salmonella sp. S13
NZ_CP041948.1	IncFII_1, AY458016,	blaNDM-5	Homo sapiens	urine	75307	USA:Houston	Klebsiella pneumoniae
NZ_CP011587.1	IncFII(Yp)_1, CP000670, |IncFIA(HI1)_1, AF250878,	1	Homo sapiens		51321	USA:Virginia	Enterobacter asburiae
NZ_CP065176.1	IncFII(K)_1, CP000648,	1	Homo sapiens	urine	101966	Australia: Melbourne	Klebsiella pneumoniae
NZ_CP065175.1	IncFII(p14)_1, JQ418538,	1	Homo sapiens	urine	132740	Australia: Melbourne	Klebsiella pneumoniae
NZ_CP030222.1	IncFII(pSFO)_1, AF401292,	1			54448		Salmonella enterica
NZ_CP030220.1	IncFII(Yp)_1, CP000670,	1			159279		Salmonella enterica
NZ_CP020072.1	IncFII(K)_1, CP000648, |IncFIB(K)_1, JN233704,	2			209424		Klebsiella pneumoniae
[truncated: 210 more rows]

## Sheet: IncFIB
ACC_NUCCORE	plasmidfinder	Major Carbapenemase Genes	Host_BIOSAMPLE	IsolationSource_BIOSAMPLE	Length_NUCCORE	Location_BIOSAMPLE	taxon_name
CP076091.1	IncFIB(pB171)_1, AB024946,	unmentioned		soil	75019	USA:MD	Salmonella enterica
CP076089.1	IncFIB(pB171)_1, AB024946,	unmentioned		water	99448	USA:MD	Salmonella enterica
CP076094.1	IncFIB(pB171)_1, AB024946,	unmentioned		water	100589	USA:MD	Salmonella enterica
MW911671.1	IncFIB(pNDM-Mar)_1, JN420336, |IncHI1B(pNDM-MAR)_1, JN420336,	blaNDM-1			350403		Klebsiella pneumoniae subsp. pneumoniae
MW911670.1	IncFIB(pNDM-Mar)_1, JN420336, |IncR_1, DQ449578, |IncHI1B(pNDM-MAR)_1, JN420336,	blaNDM-1			422708		Klebsiella pneumoniae subsp. pneumoniae
MW911669.1	IncFIB(pNDM-Mar)_1, JN420336, |IncHI1B(pNDM-MAR)_1, JN420336,	blaNDM-1			317603		Klebsiella pneumoniae subsp. pneumoniae
MW911668.1	IncFIB(pNDM-Mar)_1, JN420336, |IncHI1B(pNDM-MAR)_1, JN420336,	blaNDM-1			335922		Klebsiella pneumoniae subsp. pneumoniae
MW911667.1	IncFIB(pNDM-Mar)_1, JN420336, |IncR_1, DQ449578, |IncHI1B(pNDM-MAR)_1, JN420336,	no			315877		Klebsiella pneumoniae subsp. pneumoniae
MW911666.1	IncFIB(pNDM-Mar)_1, JN420336, |IncHI1B(pNDM-MAR)_1, JN420336,	blaNDM-1			343036		Klebsiella pneumoniae subsp. pneumoniae
CP077707.1	IncFIB(pB171)_1, AB024946,	unmentioned		Pond	137180	USA:GA	Salmonella enterica subsp. enterica
CP077700.1	IncFIB(pB171)_1, AB024946,	unmentioned		Pond	136494	USA:GA	Salmonella enterica subsp. enterica
CP077697.1	IncFIB(pB171)_1, AB024946, |IncFII(Yp)_1, CP000670,	unmentioned		Pond	94857	USA:GA	Salmonella enterica subsp. enterica
CP077694.1	IncFIB(pB171)_1, AB024946,	unmentioned		pond	137153	USA:GA	Salmonella enterica subsp. enterica
CP077692.1	IncFIB(pB171)_1, AB024946,	unmentioned		pond	137180	USA:GA	Salmonella enterica subsp. enterica
AP024476.1	IncFIB(AP001918)_1, AP001918, |IncFII_1, AY458016,	unmentioned	Homo sapiens		89028	Japan	Escherichia coli
AP024474.1	IncFIB(AP001918)_1, AP001918, |IncFII_1, AY458016,	unmentioned	Homo sapiens		88175	Japan	Escherichia coli
AP024472.1	IncFIB(AP001918)_1, AP001918, |IncB/O/K/Z_3, GQ259888,	unmentioned			81949		Escherichia coli
CP078108.1	IncFIB(pCTU1)_1, FN543094,	unmentioned		environmental	120182	Germany	Cronobacter sakazakii
CP078107.1	IncFIB(H89-PhagePlasmid)_1, HG530657,	unmentioned		environmental	101769	Germany	Cronobacter sakazakii
CP078112.1	IncFIB(pCTU1)_1, FN543094,	unmentioned		PIF Production Facility Environment	118185	Switzerland	Cronobacter sakazakii
CP078111.1	IncFIB(H89-PhagePlasmid)_1, HG530657,	unmentioned		PIF Production Facility Environment	100741	Switzerland	Cronobacter sakazakii
AP024789.1	IncFIB(pNDM-Mar)_1, JN420336,	unmentioned	Homo sapiens		216384	Japan	Klebsiella pneumoniae
AP024785.1	IncFIB(pNDM-Mar)_1, JN420336,	unmentioned	Homo sapiens		216322	Japan	Klebsiella pneumoniae
CP077295.1	IncFIB(AP001918)_1, AP001918, |Col156_1, NC_009781, |IncFII_1, AY458016,	no			133266	USA:MT	Escherichia coli
CP077315.1	IncFIB(AP001918)_1, AP001918, |Col156_1, NC_009781, |IncFII(29)_1, CP003035,	unmentioned			120648	USA:MT	Escherichia coli
LC553463.1	IncFIB(AP001918)_1, AP001918, |IncQ1_1, M28829, |IncFIA_1, AP001918,	no			94901	Japan:Nagasaki, Nagasaki	Escherichia coli
CP075139.1	IncFIB(pB171)_1, AB024946,	unmentioned		Environmental (Pond)	123781	USA:GA	Salmonella enterica
CP075133.1	IncFIB(pB171)_1, AB024946,	unmentioned		Environmental (Pond)	124149	USA:GA	Salmonella enterica subsp. enterica serovar Inverness
CP075130.1	IncFIB(pB171)_1, AB024946,	unmentioned		Environmental (Pond)	137164	USA:GA	Salmonella enterica subsp. enterica serovar Rubislaw
CP075126.1	IncFIB(pB171)_1, AB024946,	unmentioned		Environmental (Pond)	136500	USA:GA	Salmonella enterica
CP075123.1	IncFIB(S)_1, FN432031, |IncFII(S)_1, CP000858,	unmentioned	mouse		61453	USA:PA	Salmonella enterica subsp. enterica serovar Enteritidis
CP075051.1	IncFIB(pB171)_1, AB024946,	unmentioned		sediment stream	124153	USA:NC	Salmonella enterica
CP075049.1	IncFIB(pB171)_1, AB024946,	unmentioned		water stream	140194	USA:NC	Salmonella enterica subsp. enterica serovar Muenchen
CP075047.1	IncFIB(pB171)_1, AB024946,	unmentioned		sediment stream	124168	USA:NC	Salmonella enterica
CP075014.1	IncFIB(pB171)_1, AB024946,	unmentioned		water gallon	75037	USA:VA	Salmonella enterica
CP074662.1	IncFIB(S)_1, FN432031, |IncFII(S)_1, CP000858,	unmentioned			58711	USA:CA	Salmonella enterica subsp. enterica serovar Enteritidis
CP074645.1	IncFIB(pB171)_1, AB024946,	unmentioned		water	137733	USA:NC	Salmonella enterica
CP074641.1	IncFIB(pB171)_1, AB024946,	unmentioned		water	136490	USA:GA	Salmonella enterica
CP074638.1	IncFIB(pB171)_1, AB024946,	unmentioned		water	137148	USA:GA	Salmonella enterica
CP074634.1	IncFIB(pB171)_1, AB024946,	unmentioned		water	134934	USA:GA	Salmonella enterica
CP074631.1	IncFIB(pB171)_1, AB024946,	unmentioned		water	124216	USA:GA	Salmonella enterica
CP074629.1	IncFIB(pB171)_1, AB024946,	unmentioned		soil	124546	USA:NC	Salmonella enterica
CP075032.1	IncFIB(S)_1, FN432031, |IncFII(S)_1, CP000858,	unmentioned		swine	49552	USA:SD	Salmonella enterica subsp. enterica serovar Kunzendorf
CP075119.1	IncFIB(S)_1, FN432031, |IncFII(S)_1, CP000858,	unmentioned	mouse		61453	USA:PA	Salmonella enterica subsp. enterica serovar Enteritidis
AP023307.1	IncFIB(AP001918)_1, AP001918, |IncFIC(FII)_1, AP001918,	no	Bos taurus		131843	Japan	Salmonella enterica subsp. enterica serovar 4,[5],12:i:-
CP074624.1	IncFIB(pB171)_1, AB024946,	unmentioned		soil	150062	USA:GA	Salmonella enterica
CP074616.1	IncFIB(AP001918)_1, AP001918, |Col156_1, NC_009781, |IncFII(pRSB107)_1, AJ851089, |IncFIA_1, AP001918,	no			166432	Norway	Salmonella enterica subsp. enterica serovar Typhimurium
CP074595.1	IncFIB(pN55391)_1, CP016411,	unmentioned			173158		Salmonella enterica subsp. salamae
CP074344.1	IncFIB(pN55391)_1, CP016411,	no		clinical sample	320912	Peru	Salmonella enterica subsp. enterica serovar Infantis
CP074342.1	IncFIB(pN55391)_1, CP016411,	no		clinical sample	322806	Peru	Salmonella enterica subsp. enterica serovar Infantis
CP074315.1	IncFIB(S)_1, FN432031, |IncFII(S)_1, CP000858,	unmentioned	Homo sapiens	stool	61453	USA:AZ	Salmonella enterica subsp. enterica serovar Javiana str. CFSAN001992
CP074295.1	IncFIB(pB171)_1, AB024946, |IncFII(Yp)_1, CP000670,	unmentioned			220989	Colombia	Salmonella enterica subsp. enterica serovar Rubislaw
CP074286.1	IncFIB(pHCM2)_1, AL513384,	unmentioned			110475	Colombia	Salmonella enterica subsp. enterica serovar Senftenberg
CP074289.1	IncFIB(pHCM2)_1, AL513384,	unmentioned			110458	Colombia	Salmonella enterica subsp. enterica serovar Uganda
CP074255.1	IncFIB(S)_1, FN432031, |IncFII(S)_1, CP000858,	unmentioned	Anas platyrhynchos		61451	Belgium	Salmonella enterica subsp. enterica serovar Enteritidis
CP074250.1	IncFIB(pHCM2)_1, AL513384,	unmentioned		product egg raw whole	107866	USA:CA	Salmonella enterica subsp. enterica serovar Braenderup
CP074253.1	IncFIB(S)_1, FN432031, |IncFII(S)_1, CP000858,	unmentioned	Sus scrofa domesticus	Sus scrofa	61452	Belgium	Salmonella enterica subsp. enterica serovar Enteritidis
CP074239.1	IncFIB(S)_1, FN432031, |IncFII(S)_1, CP000858,	unmentioned		environmental swab	61453	USA:IA	Salmonella enterica subsp. enterica serovar Enteritidis str. 607307-2
CP074214.1	IncFIB(pHCM2)_1, AL513384,	unmentioned	Homo sapiens		106448	France	Salmonella enterica subsp. enterica serovar Saintpaul str. SARA26
CP073056.1	IncFIB(K)_1, JN233704,	unmentioned	Homo sapiens		150268		Klebsiella pneumoniae
CP073596.1	IncFIB(AP001918)_1, AP001918, |IncFIA_1, AP001918, |IncFII_1, AY458016,	unmentioned	Homo sapiens		92956	United Kingdom	Escherichia coli
CP073598.1	IncFIB(AP001918)_1, AP001918, |IncFIA_1, AP001918, |IncFII_1, AY458016,	unmentioned	Homo sapiens		92958	United Kingdom	Escherichia coli
CP073600.1	IncFIB(AP001918)_1, AP001918, |IncFIA_1, AP001918, |IncFII_1, AY458016,	unmentioned	Homo sapiens		92959	United Kingdom	Escherichia coli
CP073610.1	IncFIB(AP001918)_1, AP001918, |IncFIA_1, AP001918, |IncFII_1, AY458016,	unmentioned	Homo sapiens		92960	United Kingdom	Escherichia coli
CP073615.1	IncFIB(AP001918)_1, AP001918, |IncFIA_1, AP001918, |IncFII_1, AY458016,	unmentioned	Homo sapiens		92868	United Kingdom	Escherichia coli
CP073618.1	IncFIB(AP001918)_1, AP001918, |IncFIA_1, AP001918, |IncFII_1, AY458016,	unmentioned	Homo sapiens		92958	United Kingdom	Escherichia coli
CP073337.1	IncFIB(K)_1, JN233704, |IncFIA(HI1)_1, AF250878,	unmentioned		Chicken meat	70194	Thailand: Chiang Mai	Salmonella enterica subsp. enterica
CP073292.1	IncFIB(AP001918)_1, AP001918, |IncFIC(FII)_1, AP001918, |IncFIA_1, AP001918,	no		urine	172176	China: Chengdu, Sichuan	Klebsiella pneumoniae
MN956836.1	IncFIB(pNDM-Mar)_1, JN420336, |IncHI1B(pNDM-MAR)_1, JN420336, |IncFIB(K)_1, JN233704, |FII(pBK30683)_1, KF954760,	no			484699		Klebsiella pneumoniae
AP024133.2	IncFIB(H89-PhagePlasmid)_1, HG530657,	unmentioned	Homo sapiens		111583		Escherichia coli
AP024132.2	IncFIB(AP001918)_1, AP001918, |IncFII_1, AY458016,	no	Homo sapiens		148267		Escherichia coli
AP024127.1	IncFIB(AP001918)_1, AP001918, |IncFII_1, AY458016, |IncFIA(HI1)_1, AF250878,	unmentioned	Bos taurus		127587	Japan	Escherichia coli
AP024124.1	IncFIB(AP001918)_1, AP001918, |IncFII_1, AY458016, |IncFIA(HI1)_1, AF250878,	unmentioned	Bos taurus		127580	Japan	Escherichia coli
AP024113.1	IncFIB(AP001918)_1, AP001918, |IncFIC(FII)_1, AP001918, |IncFIA_1, AP001918,	no	Homo sapiens		126311	Japan	Escherichia coli
LC521851.1	IncFIB(AP001918)_1, AP001918, |IncFII(pCoo)_1, CR942285, |IncFII_1, AY458016, |IncFIA_1, AP001918,	blaNDM-1	Homo sapiens		116295	Thailand:Bangkok	Klebsiella pneumoniae
LC521846.1	IncFIB(AP001918)_1, AP001918, |IncFII(pRSB107)_1, AJ851089, |IncFIA_1, AP001918,	blaNDM-5	Homo sapiens		156037	Thailand:Sakon Nakhon	Escherichia coli
LC521845.1	IncFIB(pQil)_1, JN233705,	blaNDM-1	Homo sapiens		54064	Thailand:Udon Thani	Klebsiella pneumoniae
LC521843.1	IncFIB(AP001918)_1, AP001918, |IncFII(pRSB107)_1, AJ851089, |IncFIA_1, AP001918,	blaNDM-5	Homo sapiens		151503	Thailand:Udon Thani	Escherichia coli
LC521842.1	IncFIB(AP001918)_1, AP001918, |IncFII(pRSB107)_1, AJ851089, |IncFIA_1, AP001918,	blaNDM-5	Homo sapiens		156037	Thailand:Udon Thani	Escherichia coli
LC521841.1	IncFIB(AP001918)_1, AP001918, |IncFII_1, AY458016, |IncFII(pSE11)_1, AP009242,	blaNDM-5	Homo sapiens		152332	Thailand:Udon Thani	Escherichia coli
LC521840.1	IncFIB(pNDM-Mar)_1, JN420336, |IncHI1B(pNDM-MAR)_1, JN420336,	blaNDM-1	Homo sapiens		274410	Thailand:Sakon Nakhon	Klebsiella pneumoniae
LC521835.1	IncFIB(pQil)_1, JN233705, |IncFII(K)_1, CP000648,	blaNDM-1	Homo sapiens		152756	Thailand:Udon Thani	Klebsiella pneumoniae
LC521834.1	IncFIB(pQil)_1, JN233705, |IncFII(K)_1, CP000648,	blaNDM-1	Homo sapiens		175820	Thailand:Udon Thani	Klebsiella pneumoniae
LC620533.1	IncFIB(AP001918)_1, AP001918, |IncFII_1, AY458016,	no	Sus scrofa		103535	Japan:Hokkaido	Escherichia coli
MT809700.1	IncFIB(pQil)_1, JN233705, |IncFII(K)_1, CP000648,	blaKPC-3	Homo sapiens		113531	Italy	Klebsiella pneumoniae
MT809697.1	IncFIB(pQil)_1, JN233705, |IncFII(K)_1, CP000648,	blaKPC-3	Homo sapiens		113652	Italy	Klebsiella pneumoniae
LC613147.1	IncFIB(AP001918)_1, AP001918, |IncFII(pCoo)_1, CR942285, |IncFII_1, AY458016, |IncFIA_1, AP001918,	blaNDM-1	Homo sapiens		125297	Thailand:Bangkok	Klebsiella pneumoniae
CP071170.1	IncFIB(K)(pCAV1099-114)_1, CP011596, |IncHI1B(pNDM-MAR)_1, JN420336,	no	Homo sapiens		213352	China: Chengdu, Sichuan	Klebsiella pneumoniae
AP024497.1	IncFIB(K)_1, JN233704,	no	Canis lupus familiaris		70277	Japan:Chiba	Enterobacter cloacae
AP024496.1	IncFIB(pQil)_1, JN233705, |IncFII(Yp)_1, CP000670,	unmentioned	Canis lupus familiaris		144031	Japan:Chiba	Enterobacter cloacae
CP070303.1	IncFIB(pN55391)_1, CP016411,	no	Homo sapiens	human	322556	United Kingdom: United Kingdom	Salmonella enterica subsp. enterica serovar Infantis
CP070404.1	IncFIB(AP001918)_1, AP001918,	unmentioned		chicken caecal content	68185	Romania	Escherichia coli
CP058916.1	IncFIB(K)_1, JN233704, |IncFIA(HI1)_1, AF250878,	unmentioned			74062		Escherichia coli
CP058914.1	IncFIB(H89-PhagePlasmid)_1, HG530657,	unmentioned			109732		Escherichia coli
CP051832.1	IncFIB(AP001918)_1, AP001918, |IncFII_1, AY458016,	unmentioned	cattle	feces	92726	USA:Nebraska	Escherichia coli O157:H7
CP051829.1	IncFIB(AP001918)_1, AP001918, |IncFII_1, AY458016,	unmentioned	cattle	feces	92728	USA:Nebraska	Escherichia coli O157:H7
CP051826.1	IncFIB(AP001918)_1, AP001918, |IncFII_1, AY458016,	unmentioned	cattle	feces	92703	USA:Nebraska	Escherichia coli O157:H7
CP051820.1	IncFIB(AP001918)_1, AP001918, |IncFII_1, AY458016,	unmentioned	cattle	feces	92444	USA:Nebraska	Escherichia coli O157:H7
CP051815.1	IncFIB(AP001918)_1, AP001918, |IncFIA_1, AP001918, |IncFII_1, AY458016,	unmentioned	cattle	feces	94594	USA:Nebraska	Escherichia coli O157:H7
CP051813.1	IncFIB(AP001918)_1, AP001918, |IncFIA_1, AP001918, |IncFII_1, AY458016,	unmentioned	cattle	feces	93183	USA:Nebraska	Escherichia coli O157:H7
CP051810.1	IncFIB(AP001918)_1, AP001918, |IncFIA_1, AP001918, |IncFII_1, AY458016,	unmentioned	cattle	feces	93177	USA:Nebraska	Escherichia coli O157:H7
CP051805.1	IncFIB(AP001918)_1, AP001918, |IncFII_1, AY458016,	unmentioned	cattle	feces	92718	USA:Nebraska	Escherichia coli O157:H7
CP051803.1	IncFIB(AP001918)_1, AP001918, |IncFIA_1, AP001918, |IncFII_1, AY458016,	unmentioned	cattle	feces	94449	USA:Nebraska	Escherichia coli O157:H7
CP051801.1	IncFIB(AP001918)_1, AP001918, |IncFIA_1, AP001918, |IncFII_1, AY458016,	unmentioned	cattle	feces	94614	USA:Nebraska	Escherichia coli O157:H7
CP051797.1	IncFIB(AP001918)_1, AP001918, |IncFIA_1, AP001918, |IncFII_1, AY458016,	unmentioned	cattle	feces	94606	USA:Nebraska	Escherichia coli O157:H7
CP051795.1	IncFIB(AP001918)_1, AP001918, |IncFIA_1, AP001918, |IncFII_1, AY458016,	unmentioned	cattle	feces	95633	USA:Nebraska	Escherichia coli O157:H7
CP051791.1	IncFIB(AP001918)_1, AP001918, |IncFIA_1, AP001918, |IncFII_1, AY458016,	unmentioned	cattle	feces	94620	USA:Nebraska	Escherichia coli O157:H7
CP051789.1	IncFIB(AP001918)_1, AP001918, |IncFIA_1, AP001918, |IncFII_1, AY458016,	unmentioned	cattle	feces	95639	USA:Nebraska	Escherichia coli O157:H7
CP051777.1	IncFIB(AP001918)_1, AP001918, |IncFIA_1, AP001918, |IncFII_1, AY458016,	unmentioned	cattle	feces	94607	USA:Nebraska	Escherichia coli O157:H7
CP068787.1	IncFIB(pHCM2)_1, AL513384,	unmentioned			109917	USA:MD	Salmonella enterica
CP068027.1	IncFIB(K)_1, JN233704,	blaIMP-4	female	Cerebro-Spinal Fluid	137191	China	Citrobacter freundii
CP068026.1	IncFIB(K)_1, JN233704,	blaIMP-4	male	Cerebro-Spinal Fluid	137978	China	Citrobacter freundii
CP066319.1	IncFIB(AP001918)_1, AP001918, |IncFII_1, AY458016,	no		environmental	146829	Trinidad and Tobago	Salmonella enterica
CP066322.1	IncFIB(AP001918)_1, AP001918, |IncFIC(FII)_1, AP001918,	no		environmental	144839	Trinidad and Tobago	Salmonella enterica
CP066330.1	IncFIB(S)_1, FN432031, |IncFII(S)_1, CP000858,	unmentioned		environmental	93844	Trinidad and Tobago	Salmonella enterica
CP066336.1	IncFIB(pN55391)_1, CP016411,	no		cloacae swab- farm	312952	Trinidad and Tobago	Salmonella enterica subsp. enterica serovar Infantis
CP066202.1	IncFIB(AP001918)_1, AP001918, |IncFII(pCoo)_1, CR942285, |IncFIA_1, AP001918,	unmentioned	Sus scrofa domesticus	feces	152717	Canada: Quebec	Escherichia coli
CP048871.1	IncFIB(AP001918)_1, AP001918, |Col156_1, NC_009781, |IncFII(29)_1, CP003035,	unmentioned	Homo sapiens	urine	120607	USA	Escherichia coli
CP048868.1	IncFIB(AP001918)_1, AP001918, |Col156_1, NC_009781, |IncFII(pRSB107)_1, AJ851089, |IncFIA_1, AP001918,	no	Homo sapiens	urine	179302	USA	Escherichia coli
CP048866.1	IncFIB(AP001918)_1, AP001918, |Col156_1, NC_009781,	no	Homo sapiens	blood	137220	Belgium: Antwerp	Escherichia coli
CP048861.1	IncFIB(AP001918)_1, AP001918, |IncQ1_1, M28829, |IncFII(pRSB107)_1, AJ851089, |IncFIA_1, AP001918,	no	Homo sapiens	blood	124387	Belgium: Antwerp	Escherichia coli
CP048858.1	IncFIB(AP001918)_1, AP001918, |Col156_1, NC_009781, |IncFII(29)_1, CP003035,	unmentioned	Homo sapiens	blood	113819	Belgium: Antwerp	Escherichia coli
CP048854.1	IncFIB(AP001918)_1, AP001918, |IncFII_1, AY458016,	unmentioned	Homo sapiens	urine	123784	USA	Escherichia coli
CP043359.1	IncFIB(K)_1, JN233704, |IncFII(K)_1, CP000648,	no	Homo sapiens		205652	China: Sichuan, Chengdu	Klebsiella pneumoniae subsp. pneumoniae
CP064824.1	IncFIB(K)_1, JN233704,	unmentioned	Homo sapiens	sputum	183632	India: Chennai	Klebsiella pneumoniae subsp. pneumoniae
CP064822.1	IncFIB(pKPHS1)_1, CP003223,	unmentioned	Homo sapiens	sputum	134195	India: Chennai	Klebsiella pneumoniae subsp. pneumoniae
CP064298.1	IncFIB(K)_1, JN233704,	unmentioned	Homo sapiens	Ascites fluid	124915	Colombia: Bogota	Klebsiella pneumoniae
CP064322.1	IncFIB(K)_1, JN233704,	unmentioned		African Elephants	31972	China:Zhengzhou	Klebsiella variicola
CP063870.1	IncFIB(pKPHS1)_1, CP003223,	unmentioned		south China tiger	108143	China:Shanghai	Klebsiella quasipneumoniae
CP044023.1	IncFIB(AP001918)_1, AP001918, |IncFII_1, AY458016,	unmentioned		pork	98512	USA: California	Escherichia coli
CP063740.1	IncFIB(AP001918)_1, AP001918, |IncFII(pSE11)_1, AP009242,	unmentioned		Veal	171727	USA:SC	Escherichia coli
CP063717.1	IncFIB(AP001918)_1, AP001918, |IncFIC(FII)_1, AP001918,	no		Veal	97875	USA:GA	Escherichia coli
LR890743.1	IncFIB(pHCM2)_1, AL513384, |Col440I_1, CP023920,	unmentioned			140462		Klebsiella pneumoniae
LR890742.1	IncFIB(pQil)_1, JN233705, |IncFII(K)_1, CP000648,	unmentioned			173159		Klebsiella pneumoniae
LR890741.1	IncFIB(K)_1, JN233704, |IncFII(K)_1, CP000648,	unmentioned			193723		Klebsiella pneumoniae
LR890699.1	IncFIB(K)(pCAV1099-114)_1, CP011596, |IncFII(pKP91)_1, CP000966, |IncFIA(HI1)_1, AF250878,	unmentioned			196764		Klebsiella pneumoniae
LR890663.1	IncFIB(AP001918)_1, AP001918, |Col156_1, NC_009781,	unmentioned			89521		Escherichia coli
LR890599.1	IncFIB(K)(pCAV1099-114)_1, CP011596, |IncFII(pKP91)_1, CP000966,	unmentioned			128438		Klebsiella pneumoniae
LR890588.1	IncFIB(K)_1, JN233704, |IncFII(K)_1, CP000648,	unmentioned			210253		Klebsiella pneumoniae
LR890578.1	IncFIB(AP001918)_1, AP001918, |IncFII_1, AY458016,	unmentioned			88750		Escherichia coli
LR890513.1	IncFIB(K)_1, JN233704,	unmentioned			276381		Klebsiella pneumoniae
LR890477.1	IncFIB(K)_1, JN233704, |IncFII(K)_1, CP000648,	unmentioned			307129		Klebsiella pneumoniae
LR890439.1	IncFIB(K)_1, JN233704, |IncFII(K)_1, CP000648,	unmentioned			211329		Klebsiella pneumoniae
LR890401.1	IncFIB(K)_1, JN233704, |IncFII(K)_1, CP000648,	no			243534		Klebsiella pneumoniae
LR890400.1	IncFIB(pNDM-Mar)_1, JN420336,	unmentioned			250884		Klebsiella pneumoniae
LR890282.1	IncFIB(K)_1, JN233704, |IncFII(K)_1, CP000648,	unmentioned			249552		Klebsiella pneumoniae
LR890268.1	IncFIB(K)(pCAV1099-114)_1, CP011596, |IncFII(pKP91)_1, CP000966, |FIA(pBK30683)_1, KF954760,	unmentioned			165353		Klebsiella pneumoniae
LR890264.1	IncFIB(AP001918)_1, AP001918, |Col156_1, NC_009781,	unmentioned			90492		Escherichia coli
LR890227.1	IncFIB(pKPHS1)_1, CP003223,	unmentioned			110180		Klebsiella pneumoniae
CP063015.1	IncFIB(pQil)_1, JN233705, |IncFII(K)_1, CP000648,	no	Homo sapiens	urine	113308	Russia: Moscow	Klebsiella pneumoniae
CP063014.1	IncFIB(K)(pCAV1099-114)_1, CP011596, |IncFIA(HI1)_1, AF250878, |IncHI1B(pNDM-MAR)_1, JN420336,	blaNDM-1	Homo sapiens	urine	210662	Russia: Moscow	Klebsiella pneumoniae
CP062995.1	IncFIB(K)_1, JN233704, |IncFII(K)_1, CP000648,	no	Homo sapiens	sputum	226542	Russia: Moscow	Klebsiella pneumoniae
AP022554.1	IncFIB(K)_1, JN233704,	no	Homo sapiens		190035	Japan:Tokyo	Klebsiella pneumoniae
CP058024.1	IncFIB(AP001918)_1, AP001918, |IncFIC(FII)_1, AP001918,	unmentioned		Pooled sheep faecal samples collected from floor of farm	149559	United Kingdom	Escherichia coli
CP061360.1	IncFIB(K)(pCAV1099-114)_1, CP011596, |Col(pHAD28)_1, KU674895, |IncHI1B(pNDM-MAR)_1, JN420336,	blaNDM-1	Homo sapiens	infant sputum	394183	China: ZhengZhou	Klebsiella pneumoniae
MN423364.1	IncFIB(K)(pCAV1099-114)_1, CP011596,	no			244456		Klebsiella pneumoniae
MN423363.1	IncFIB(K)(pCAV1099-114)_1, CP011596,	blaIMP-30			181765		Klebsiella pneumoniae
CP060166.1	IncFIB(S)_1, FN432031, |IncQ1_1, M28829, |IncFII(S)_1, CP000858,	no	Homo sapiens	blood	116554	Malawi	Salmonella enterica subsp. enterica serovar Typhimurium
CP059946.1	IncFIB(H89-PhagePlasmid)_1, HG530657,	unmentioned	Turkey		110330	Canada	Escherichia coli
CP059945.1	IncFIB(AP001918)_1, AP001918, |IncFIC(FII)_1, AP001918,	no	Turkey		116752	Canada	Escherichia coli
CP059930.1	IncFIB(K)_1, JN233704,	no	Turkey		99943	Canada	Escherichia coli
CP059923.1	IncFIB(AP001918)_1, AP001918, |IncFII(pCoo)_1, CR942285,	no	Turkey		133421	Canada	Escherichia coli
CP049607.1	IncFIB(K)_1, JN233704,	no	Homo sapiens	stool	68674	Bangladesh	Shigella boydii
CP058015.1	IncFIB(AP001918)_1, AP001918, |IncFII(pCoo)_1, CR942285,	unmentioned		Pooled sheep faecal samples collected from floor of farm	100878	United Kingdom	Escherichia coli
CP058028.1	IncFIB(AP001918)_1, AP001918, |IncFIC(FII)_1, AP001918,	no		Pooled pig faecal samples collected from floor of farm	81777	United Kingdom	Escherichia coli
CP058065.1	IncFIB(AP001918)_1, AP001918, |IncFIC(FII)_1, AP001918,	unmentioned		Pooled pig faecal samples collected from floor of farm	100803	United Kingdom	Escherichia coli
CP058073.1	IncFIB(AP001918)_1, AP001918, |IncFIC(FII)_1, AP001918,	no		Pooled pig faecal samples collected from floor of farm	116772	United Kingdom	Escherichia coli
CP058075.1	IncFIB(AP001918)_1, AP001918, |IncFIC(FII)_1, AP001918,	no		Pooled pig faecal samples collected from floor of farm	113309	United Kingdom	Escherichia coli
CP058081.1	IncFIB(AP001918)_1, AP001918, |IncFII(pCoo)_1, CR942285,	unmentioned		Pooled sheep faecal samples collected from floor of farm	90645	United Kingdom	Escherichia coli
CP058084.1	IncFIB(AP001918)_1, AP001918, |IncFIC(FII)_1, AP001918,	unmentioned		Pooled sheep faecal samples collected from floor of farm	190736	United Kingdom	Escherichia coli
CP058088.1	IncFIB(AP001918)_1, AP001918, |IncFII(pCoo)_1, CR942285,	unmentioned		Pooled sheep faecal samples collected from floor of farm	90645	United Kingdom	Escherichia coli
CP058091.1	IncFIB(AP001918)_1, AP001918, |IncFII(pCoo)_1, CR942285,	unmentioned		Pooled sheep faecal samples collected from floor of farm	90645	United Kingdom	Escherichia coli
CP058094.1	IncFIB(AP001918)_1, AP001918, |IncFIC(FII)_1, AP001918,	unmentioned		Pooled sheep faecal samples collected from floor of farm	143511	United Kingdom	Escherichia coli
LR134207.1	IncFIB(K)(pCAV1099-114)_1, CP011596,	unmentioned			223253		Klebsiella pneumoniae
LR134218.1	IncFIB(pKPHS1)_1, CP003223,	unmentioned			107897		Klebsiella pneumoniae
CP059380.1	IncFIB(K)_1, JN233704, |IncFII(K)_1, CP000648,	no	Homo sapiens	blood	229590	Israel	Klebsiella pneumoniae
CP058026.1	IncFIB(AP001918)_1, AP001918, |IncFII(pCoo)_1, CR942285,	unmentioned		Pooled sheep faecal samples collected from floor of farm	88012	United Kingdom	Escherichia coli
CP058032.1	IncFIB(pHCM2)_1, AL513384,	unmentioned		Pooled pig faecal samples collected from floor of farm	120225	United Kingdom	Escherichia coli
CP058071.1	IncFIB(AP001918)_1, AP001918, |IncFIC(FII)_1, AP001918,	no		Pooled pig faecal samples collected from floor of farm	116772	United Kingdom	Escherichia coli
CP058020.1	IncFIB(AP001918)_1, AP001918, |IncFII(29)_1, CP003035,	unmentioned		Pooled sheep faecal samples collected from floor of farm	143696	United Kingdom	Escherichia coli
CP058005.1	IncFIB(AP001918)_1, AP001918, |IncFII(pCoo)_1, CR942285,	unmentioned		Pooled sheep faecal samples collected from floor of farm	99232	United Kingdom	Escherichia coli
CP057997.1	IncFIB(AP001918)_1, AP001918, |IncFIC(FII)_1, AP001918,	unmentioned		Pooled sheep faecal samples collected from floor of farm	141909	United Kingdom	Escherichia coli
CP057979.1	IncFIB(AP001918)_1, AP001918, |IncFII(29)_1, CP003035, |IncFIA_1, AP001918,	unmentioned		Pooled cattle faecal samples collected from floor of farm	101099	United Kingdom	Escherichia coli
CP057974.1	IncFIB(AP001918)_1, AP001918, |IncFIC(FII)_1, AP001918,	unmentioned		Pooled cattle faecal samples collected from floor of farm	94695	United Kingdom	Escherichia coli
CP057971.1	IncFIB(AP001918)_1, AP001918, |IncFII(pCoo)_1, CR942285, |IncFIA_1, AP001918,	unmentioned		Pooled cattle faecal samples collected from floor of farm	140458	United Kingdom	Escherichia coli
CP057968.1	IncFIB(AP001918)_1, AP001918, |IncFII(29)_1, CP003035,	unmentioned		Pooled cattle faecal samples collected from floor of farm	101913	United Kingdom	Escherichia coli
CP057963.1	IncFIB(AP001918)_1, AP001918, |IncFII(29)_1, CP003035, |IncFIA_1, AP001918,	unmentioned		Pooled cattle faecal samples collected from floor of farm	100061	United Kingdom	Escherichia coli
CP057960.1	IncFIB(AP001918)_1, AP001918, |IncFII(pSE11)_1, AP009242,	unmentioned		Pooled cattle faecal samples collected from floor of farm	128235	United Kingdom	Escherichia coli
CP057958.1	IncFIB(pB171)_1, AB024946, |IncFII(pSE11)_1, AP009242, |FIA(pBK30683)_1, KF954760,	unmentioned		Pooled cattle faecal samples collected from floor of farm	95782	United Kingdom	Escherichia coli
CP057947.1	IncFIB(AP001918)_1, AP001918, |IncFII_1, AY458016,	unmentioned		Pooled cattle faecal samples collected from floor of farm	102634	United Kingdom	Escherichia coli
CP057943.1	IncFIB(AP001918)_1, AP001918, |IncFII(pSE11)_1, AP009242,	unmentioned		Pooled cattle faecal samples collected from floor of farm	145571	United Kingdom	Escherichia coli
CP057933.1	IncFIB(AP001918)_1, AP001918, |IncFII(pSE11)_1, AP009242,	unmentioned		Pooled cattle faecal samples collected from floor of farm	136645	United Kingdom	Escherichia coli
CP057931.1	IncFIB(AP001918)_1, AP001918, |IncFII(29)_1, CP003035, |IncFIA_1, AP001918,	unmentioned		Pooled cattle faecal samples collected from floor of farm	98472	United Kingdom	Escherichia coli
CP057928.1	IncFIB(AP001918)_1, AP001918, |IncFII_1, AY458016,	unmentioned		Pooled cattle faecal samples collected from floor of farm	102796	United Kingdom	Escherichia coli
CP057923.1	IncFIB(AP001918)_1, AP001918, |IncFII(pSE11)_1, AP009242,	unmentioned		Pooled cattle faecal samples collected from floor of farm	146777	United Kingdom	Escherichia coli
CP057912.1	IncFIB(AP001918)_1, AP001918, |IncFIC(FII)_1, AP001918,	unmentioned		Pooled sheep faecal samples collected from floor of farm	195368	United Kingdom	Escherichia coli
CP057907.1	IncFIB(AP001918)_1, AP001918, |IncFII(pCoo)_1, CR942285,	unmentioned		Pooled sheep faecal samples collected from floor of farm	102859	United Kingdom	Escherichia coli
CP057902.1	IncFIB(AP001918)_1, AP001918, |IncFIC(FII)_1, AP001918,	unmentioned		Pooled sheep faecal samples collected from floor of farm	195368	United Kingdom	Escherichia coli
CP057892.1	IncFIB(AP001918)_1, AP001918, |IncFII_1, AY458016,	unmentioned		Pooled cattle faecal samples collected from floor of farm	139143	United Kingdom	Escherichia coli
CP057886.1	IncFIB(AP001918)_1, AP001918, |IncFIC(FII)_1, AP001918,	unmentioned		Pooled cattle faecal samples collected from floor of farm	104067	United Kingdom	Escherichia coli
CP057883.1	IncFIB(AP001918)_1, AP001918, |IncFII(pCoo)_1, CR942285,	unmentioned		Pooled cattle faecal samples collected from floor of farm	107065	United Kingdom	Escherichia coli
CP057880.1	IncFIB(AP001918)_1, AP001918, |IncFII(pCoo)_1, CR942285, |IncFIA_1, AP001918,	unmentioned		Pooled cattle faecal samples collected from floor of farm	112865	United Kingdom	Escherichia coli
CP057877.1	IncFIB(AP001918)_1, AP001918, |IncFII(29)_1, CP003035, |IncFIA_1, AP001918,	unmentioned		Pooled cattle faecal samples collected from floor of farm	105598	United Kingdom	Escherichia coli
CP057874.1	IncFIB(AP001918)_1, AP001918, |IncFII(29)_1, CP003035, |IncFIA_1, AP001918,	unmentioned		Pooled cattle faecal samples collected from floor of farm	105119	United Kingdom	Escherichia coli
CP057870.1	IncFIB(AP001918)_1, AP001918, |IncFIC(FII)_1, AP001918, |IncFIA_1, AP001918,	unmentioned		Pooled cattle faecal samples collected from floor of farm	72463	United Kingdom	Escherichia coli
CP057850.1	IncFIB(AP001918)_1, AP001918, |IncFII_1, AY458016,	unmentioned		Pooled pig faecal samples collected from floor of farm	131336	United Kingdom	Escherichia coli
CP057813.1	IncFIB(AP001918)_1, AP001918, |IncFIA_1, AP001918,	unmentioned		Pooled pig faecal samples collected from floor of farm	127110	United Kingdom	Escherichia coli
CP057844.1	IncFIB(AP001918)_1, AP001918, |IncFII_1, AY458016,	unmentioned		Pooled pig faecal samples collected from floor of farm	131379	United Kingdom	Escherichia coli
CP057840.1	IncFIB(AP001918)_1, AP001918, |IncQ1_1, M28829, |IncFIC(FII)_1, AP001918,	no		Pooled pig faecal samples collected from floor of farm	104712	United Kingdom	Escherichia coli
CP057835.1	IncFIB(AP001918)_1, AP001918, |IncFII_1, AY458016,	unmentioned		Pooled pig faecal samples collected from floor of farm	94579	United Kingdom	Escherichia coli
CP057834.1	IncFIB(H89-PhagePlasmid)_1, HG530657,	unmentioned		Pooled pig faecal samples collected from floor of farm	108954	United Kingdom	Escherichia coli
CP057830.1	IncFIB(AP001918)_1, AP001918, |IncFIC(FII)_1, AP001918, |IncFIA_1, AP001918,	unmentioned		Pooled pig faecal samples collected from floor of farm	61278	United Kingdom	Escherichia coli
CP057819.1	IncFIB(AP001918)_1, AP001918, |IncFIC(FII)_1, AP001918,	no		Pooled pig faecal samples collected from floor of farm	187622	United Kingdom	Escherichia coli
CP057798.1	IncFIB(H89-PhagePlasmid)_1, HG530657,	unmentioned		Pooled pig faecal samples collected from floor of farm	108954	United Kingdom	Escherichia coli
CP057797.1	IncFIB(AP001918)_1, AP001918, |IncFIA_1, AP001918,	unmentioned		Pooled pig faecal samples collected from floor of farm	127110	United Kingdom	Escherichia coli
CP057791.1	IncFIB(AP001918)_1, AP001918, |IncFIC(FII)_1, AP001918,	no		Pooled pig faecal samples collected from floor of farm	187580	United Kingdom	Escherichia coli
CP057747.1	IncFIB(pB171)_1, AB024946,	no		Pooled pig faecal samples collected from floor of farm	129455	United Kingdom	Citrobacter freundii
CP057716.1	IncFIB(pHCM2)_1, AL513384,	unmentioned		Pooled pig faecal samples collected from floor of farm	69882	United Kingdom	Escherichia coli
CP057697.1	IncFIB(AP001918)_1, AP001918, |IncFIC(FII)_1, AP001918,	unmentioned		Pooled pig faecal samples collected from floor of farm	184480	United Kingdom	Escherichia coli
CP057694.1	IncFIB(AP001918)_1, AP001918,	unmentioned		Pooled pig faecal samples collected from floor of farm	96864	United Kingdom	Escherichia coli
CP057691.1	IncFIB(AP001918)_1, AP001918, |IncFII(pHN7A8)_1, JN232517,	unmentioned		Pooled pig faecal samples collected from floor of farm	99352	United Kingdom	Escherichia coli
CP057685.1	IncFIB(H89-PhagePlasmid)_1, HG530657,	unmentioned		Pooled pig faecal samples collected from floor of farm	112153	United Kingdom	Escherichia coli
CP057678.1	IncFIB(AP001918)_1, AP001918, |IncFII(29)_1, CP003035,	unmentioned		Pooled sheep faecal samples collected from floor of farm	143708	United Kingdom	Escherichia coli
CP057674.1	IncFIB(AP001918)_1, AP001918, |IncFII(pCoo)_1, CR942285,	unmentioned		Pooled sheep faecal samples collected from floor of farm	116753	United Kingdom	Escherichia coli
CP057666.1	IncFIB(AP001918)_1, AP001918, |IncFII(pRSB107)_1, AJ851089,	unmentioned		Pooled sheep faecal samples collected from floor of farm	130766	United Kingdom	Escherichia coli
CP057661.1	IncFIB(AP001918)_1, AP001918, |IncFII(29)_1, CP003035,	unmentioned		Pooled sheep faecal samples collected from floor of farm	146161	United Kingdom	Escherichia coli
CP057644.1	IncFIB(AP001918)_1, AP001918, |IncFII(29)_1, CP003035,	unmentioned		Pooled sheep faecal samples collected from floor of farm	146281	United Kingdom	Escherichia coli
CP057641.1	IncFIB(AP001918)_1, AP001918, |IncFIC(FII)_1, AP001918,	unmentioned		Pooled sheep faecal samples collected from floor of farm	148666	United Kingdom	Escherichia coli
CP057637.1	IncFIB(AP001918)_1, AP001918, |IncFII(29)_1, CP003035, |IncFIA_1, AP001918,	unmentioned		Pooled cattle faecal samples collected from floor of farm	105655	United Kingdom	Escherichia coli
CP057627.1	IncFIB(AP001918)_1, AP001918, |IncFIC(FII)_1, AP001918, |IncFIA_1, AP001918,	unmentioned		Pooled cattle faecal samples collected from floor of farm	106559	United Kingdom	Escherichia coli
CP057622.1	IncFIB(AP001918)_1, AP001918, |IncFIC(FII)_1, AP001918, |IncFIA_1, AP001918,	unmentioned		Pooled cattle faecal samples collected from floor of farm	116595	United Kingdom	Escherichia coli
CP057618.1	IncFIB(AP001918)_1, AP001918, |IncFII(pCoo)_1, CR942285, |IncFIA_1, AP001918,	unmentioned		Pooled cattle faecal samples collected from floor of farm	121313	United Kingdom	Escherichia coli
CP057616.1	IncFIB(AP001918)_1, AP001918, |IncFII(29)_1, CP003035, |IncFIA_1, AP001918,	unmentioned		Pooled cattle faecal samples collected from floor of farm	122712	United Kingdom	Escherichia coli
CP057606.1	IncFIB(AP001918)_1, AP001918, |IncFII(pCoo)_1, CR942285,	unmentioned		Pooled cattle faecal samples collected from floor of farm	89809	United Kingdom	Escherichia coli
CP057604.1	IncFIB(AP001918)_1, AP001918, |IncFII(29)_1, CP003035, |IncFIA_1, AP001918,	unmentioned		Pooled cattle faecal samples collected from floor of farm	156205	United Kingdom	Escherichia coli
CP057601.1	IncFIB(AP001918)_1, AP001918, |IncFII(pCoo)_1, CR942285,	unmentioned		Pooled cattle faecal samples collected from floor of farm	63983	United Kingdom	Escherichia coli
CP057598.1	IncFIB(AP001918)_1, AP001918, |IncFIA_1, AP001918, |IncFIC(FII)_1, AP001918,	unmentioned		Pooled cattle faecal samples collected from floor of farm	85857	United Kingdom	Escherichia coli
CP057595.1	IncFIB(AP001918)_1, AP001918, |IncFIC(FII)_1, AP001918, |IncFIA_1, AP001918,	unmentioned		Pooled cattle faecal samples collected from floor of farm	98612	United Kingdom	Escherichia coli
CP057590.1	IncFIB(AP001918)_1, AP001918, |IncFII(29)_1, CP003035, |IncFIA_1, AP001918,	unmentioned		Pooled cattle faecal samples collected from floor of farm	121504	United Kingdom	Escherichia coli
CP057588.1	IncFIB(AP001918)_1, AP001918, |IncFII(29)_1, CP003035, |IncFIA_1, AP001918,	unmentioned		Pooled cattle faecal samples collected from floor of farm	156576	United Kingdom	Escherichia coli
CP057583.1	IncFIB(AP001918)_1, AP001918, |IncFII(pCoo)_1, CR942285, |IncFIA_1, AP001918,	unmentioned		Pooled cattle faecal samples collected from floor of farm	60402	United Kingdom	Escherichia coli
CP057581.1	IncFIB(AP001918)_1, AP001918, |IncFIA_1, AP001918,	unmentioned		Pooled cattle faecal samples collected from floor of farm	54794	United Kingdom	Escherichia coli
CP057578.1	IncFIB(pB171)_1, AB024946, |IncFII(pCoo)_1, CR942285, |IncFIA(HI1)_1, AF250878,	unmentioned		Pooled cattle faecal samples collected from floor of farm	78258	United Kingdom	Escherichia coli
CP057575.1	IncFIB(AP001918)_1, AP001918, |IncFII(29)_1, CP003035, |IncFIA_1, AP001918,	unmentioned		Pooled cattle faecal samples collected from floor of farm	102406	United Kingdom	Escherichia coli
CP057571.1	IncFIB(AP001918)_1, AP001918, |IncFII(29)_1, CP003035, |IncFIA_1, AP001918,	unmentioned		Pooled cattle faecal samples collected from floor of farm	121488	United Kingdom	Escherichia coli
CP057560.1	IncFIB(pLF82-PhagePlasmid)_1, CU638872,	unmentioned		Pooled sheep faecal samples collected from floor of farm	109880	United Kingdom	Escherichia coli
CP057524.1	IncFIB(AP001918)_1, AP001918, |IncFII(pSE11)_1, AP009242,	unmentioned		Pooled sheep faecal samples collected from floor of farm	86339	United Kingdom	Escherichia coli
CP057522.1	IncFIB(AP001918)_1, AP001918, |IncFII(pCoo)_1, CR942285,	unmentioned		Pooled sheep faecal samples collected from floor of farm	86439	United Kingdom	Escherichia coli
CP057508.1	IncFIB(AP001918)_1, AP001918, |IncFII(pCoo)_1, CR942285,	unmentioned		Pooled sheep faecal samples collected from floor of farm	99864	United Kingdom	Escherichia coli
CP057494.1	IncFIB(AP001918)_1, AP001918, |IncFII(pCoo)_1, CR942285,	unmentioned		Pooled sheep faecal samples collected from floor of farm	144318	United Kingdom	Escherichia coli
CP057492.1	IncFIB(AP001918)_1, AP001918, |IncFII(pCoo)_1, CR942285,	unmentioned		Pooled sheep faecal samples collected from floor of farm	102023	United Kingdom	Escherichia coli
CP057488.1	IncFIB(AP001918)_1, AP001918, |IncFIC(FII)_1, AP001918,	unmentioned		Pooled sheep faecal samples collected from floor of farm	146285	United Kingdom	Escherichia coli
CP057486.1	IncFIB(AP001918)_1, AP001918, |IncFII(pCoo)_1, CR942285,	unmentioned		Pooled sheep faecal samples collected from floor of farm	102023	United Kingdom	Escherichia coli
CP057480.1	IncFIB(AP001918)_1, AP001918, |IncFII(29)_1, CP003035,	unmentioned		Pooled cattle faecal samples collected from floor of farm	95651	United Kingdom	Escherichia coli
CP057477.1	IncFIB(AP001918)_1, AP001918, |IncFIA_1, AP001918,	unmentioned		Pooled cattle faecal samples collected from floor of farm	84397	United Kingdom	Escherichia coli
CP057474.1	IncFIB(AP001918)_1, AP001918, |IncFII_1, AY458016,	unmentioned		Pooled cattle faecal samples collected from floor of farm	83477	United Kingdom	Escherichia coli
CP057471.1	IncFIB(AP001918)_1, AP001918, |IncFII(pSE11)_1, AP009242,	unmentioned		Pooled cattle faecal samples collected from floor of farm	87656	United Kingdom	Escherichia coli
CP057469.1	IncFIB(AP001918)_1, AP001918, |IncFIC(FII)_1, AP001918, |IncFIA_1, AP001918,	unmentioned		Pooled cattle faecal samples collected from floor of farm	117013	United Kingdom	Escherichia coli
CP057466.1	IncFIB(AP001918)_1, AP001918, |IncFIC(FII)_1, AP001918, |IncFIA_1, AP001918,	unmentioned		Pooled cattle faecal samples collected from floor of farm	67791	United Kingdom	Escherichia coli
CP057456.1	IncFIB(AP001918)_1, AP001918, |IncFIC(FII)_1, AP001918,	unmentioned		Pooled cattle faecal samples collected from floor of farm	95109	United Kingdom	Escherichia coli
CP057451.1	IncFIB(AP001918)_1, AP001918, |IncFII(29)_1, CP003035, |IncFIA_1, AP001918,	unmentioned		Pooled cattle faecal samples collected from floor of farm	122701	United Kingdom	Escherichia coli
CP057448.1	IncFIB(AP001918)_1, AP001918, |IncFIC(FII)_1, AP001918, |IncFIA_1, AP001918,	unmentioned		Pooled cattle faecal samples collected from floor of farm	103113	United Kingdom	Escherichia coli
CP057445.1	IncFIB(AP001918)_1, AP001918, |IncFII(pCoo)_1, CR942285, |IncFIA_1, AP001918,	unmentioned		Pooled cattle faecal samples collected from floor of farm	121331	United Kingdom	Escherichia coli
CP057442.1	IncFIB(AP001918)_1, AP001918, |IncFII(29)_1, CP003035,	unmentioned		Pooled cattle faecal samples collected from floor of farm	102772	United Kingdom	Escherichia coli
CP057419.1	IncFIB(pHCM2)_1, AL513384,	unmentioned		Pooled pig faecal samples collected from floor of farm	52356	United Kingdom	Escherichia coli
CP057410.1	IncFIB(AP001918)_1, AP001918,	unmentioned		Pooled pig faecal samples collected from floor of farm	50512	United Kingdom	Escherichia coli
CP057404.1	IncFIB(AP001918)_1, AP001918, |IncFII_1, AY458016,	no		Pooled pig faecal samples collected from floor of farm	92458	United Kingdom	Escherichia coli
CP057398.1	IncFIB(AP001918)_1, AP001918, |IncFIC(FII)_1, AP001918,	unmentioned		Pooled pig faecal samples collected from floor of farm	165151	United Kingdom	Escherichia coli
CP057382.1	IncFIB(AP001918)_1, AP001918, |IncFIC(FII)_1, AP001918,	no		Pooled pig faecal samples collected from floor of farm	81771	United Kingdom	Escherichia coli
CP057372.1	IncFIB(AP001918)_1, AP001918, |IncFIC(FII)_1, AP001918,	unmentioned		Pooled pig faecal samples collected from floor of farm	63507	United Kingdom	Escherichia coli
CP057206.1	IncFIB(AP001918)_1, AP001918, |IncFIC(FII)_1, AP001918,	unmentioned		Pooled sheep faecal samples collected from floor of farm	109624	United Kingdom	Escherichia coli
CP057201.1	IncFIB(AP001918)_1, AP001918, |IncFIC(FII)_1, AP001918,	unmentioned		Pooled sheep faecal samples collected from floor of farm	105591	United Kingdom	Escherichia coli
CP057193.1	IncFIB(AP001918)_1, AP001918, |IncQ1_1, M28829, |IncFII_1, AY458016,	no		Pooled sheep faecal samples collected from floor of farm	146456	United Kingdom	Escherichia coli
CP057191.1	IncFIB(AP001918)_1, AP001918, |IncFII(pCoo)_1, CR942285,	unmentioned		Pooled sheep faecal samples collected from floor of farm	102988	United Kingdom	Escherichia coli
CP057187.1	IncFIB(AP001918)_1, AP001918, |IncFII(pSE11)_1, AP009242,	unmentioned		Pooled sheep faecal samples collected from floor of farm	83868	United Kingdom	Escherichia coli
CP057179.1	IncFIB(AP001918)_1, AP001918,	unmentioned		Pooled pig faecal samples collected from floor of farm	73399	United Kingdom	Escherichia coli
CP057297.1	IncFIB(AP001918)_1, AP001918,	unmentioned		Pooled pig faecal samples collected from floor of farm	71653	United Kingdom	Escherichia coli
CP057278.1	IncFIB(K)_1, JN233704, |IncFIA(HI1)_1, AF250878,	unmentioned		Pooled cattle faecal samples collected from floor of farm	84509	United Kingdom	Escherichia coli
CP057274.1	IncFIB(AP001918)_1, AP001918, |IncQ1_1, M28829, |IncFII_1, AY458016,	no		Pooled cattle faecal samples collected from floor of farm	149783	United Kingdom	Escherichia coli
CP057260.1	IncFIB(K)_1, JN233704, |IncFIA(HI1)_1, AF250878,	unmentioned		Pooled cattle faecal samples collected from floor of farm	93611	United Kingdom	Escherichia coli
CP057263.1	IncFIB(K)_1, JN233704, |IncFIA(HI1)_1, AF250878,	unmentioned		Pooled cattle faecal samples collected from floor of farm	92706	United Kingdom	Escherichia coli
CP057255.1	IncFIB(AP001918)_1, AP001918, |IncFII(29)_1, CP003035, |IncFIA_1, AP001918,	unmentioned		Pooled cattle faecal samples collected from floor of farm	105702	United Kingdom	Escherichia coli
CP057251.1	IncFIB(H89-PhagePlasmid)_1, HG530657,	unmentioned		Pooled cattle faecal samples collected from floor of farm	110652	United Kingdom	Escherichia coli
CP057248.1	IncFIB(K)_1, JN233704, |IncFIA(HI1)_1, AF250878,	unmentioned		Pooled cattle faecal samples collected from floor of farm	96746	United Kingdom	Escherichia coli
CP057235.1	IncFIB(AP001918)_1, AP001918, |IncFII(29)_1, CP003035,	unmentioned		Pooled sheep faecal samples collected from floor of farm	145678	United Kingdom	Escherichia coli
CP057226.1	IncFIB(AP001918)_1, AP001918, |IncFII(29)_1, CP003035,	unmentioned		Pooled sheep faecal samples collected from floor of farm	143708	United Kingdom	Escherichia coli
CP057224.1	IncFIB(AP001918)_1, AP001918, |IncFII(pCoo)_1, CR942285,	unmentioned		Pooled sheep faecal samples collected from floor of farm	102840	United Kingdom	Escherichia coli
CP057155.1	IncFIB(AP001918)_1, AP001918, |IncFII(pSE11)_1, AP009242,	unmentioned		Pooled cattle faecal samples collected from floor of farm	168860	United Kingdom	Escherichia coli
CP057153.1	IncFIB(AP001918)_1, AP001918, |IncFII(pHN7A8)_1, JN232517,	unmentioned		Pooled cattle faecal samples collected from floor of farm	133928	United Kingdom	Escherichia coli
CP057142.1	IncFIB(AP001918)_1, AP001918, |IncFII(pCoo)_1, CR942285,	unmentioned		Pooled cattle faecal samples collected from floor of farm	89539	United Kingdom	Escherichia coli
CP057140.1	IncFIB(AP001918)_1, AP001918, |IncFII(29)_1, CP003035, |IncFIA_1, AP001918,	unmentioned		Pooled cattle faecal samples collected from floor of farm	105018	United Kingdom	Escherichia coli
CP057138.1	IncFIB(AP001918)_1, AP001918, |IncFII(pSE11)_1, AP009242,	unmentioned		Pooled cattle faecal samples collected from floor of farm	86321	United Kingdom	Escherichia coli
CP057130.1	IncFIB(AP001918)_1, AP001918, |IncFII(29)_1, CP003035, |IncFIA_1, AP001918,	unmentioned		Pooled cattle faecal samples collected from floor of farm	102324	United Kingdom	Escherichia coli
CP057128.1	IncFIB(AP001918)_1, AP001918, |IncFII(pSE11)_1, AP009242,	unmentioned		Pooled cattle faecal samples collected from floor of farm	90031	United Kingdom	Escherichia coli
CP057127.1	IncFIB(H89-PhagePlasmid)_1, HG530657,	unmentioned		Pooled cattle faecal samples collected from floor of farm	109591	United Kingdom	Escherichia coli
CP057124.1	IncFIB(AP001918)_1, AP001918, |IncFII(29)_1, CP003035, |IncFIA_1, AP001918,	unmentioned		Pooled cattle faecal samples collected from floor of farm	156576	United Kingdom	Escherichia coli
CP057120.1	IncFIB(AP001918)_1, AP001918, |IncFIC(FII)_1, AP001918,	unmentioned		Pooled sheep faecal samples collected from floor of farm	141909	United Kingdom	Escherichia coli
CP057113.1	IncFIB(AP001918)_1, AP001918, |IncFIC(FII)_1, AP001918,	unmentioned		Pooled sheep faecal samples collected from floor of farm	104255	United Kingdom	Escherichia coli
CP057110.1	IncFIB(AP001918)_1, AP001918, |IncFIC(FII)_1, AP001918, |IncFIA_1, AP001918,	unmentioned		Pooled sheep faecal samples collected from floor of farm	106811	United Kingdom	Escherichia coli
CP057091.1	IncFIB(AP001918)_1, AP001918, |IncFII(pCoo)_1, CR942285,	no		Pooled pig faecal samples collected from floor of farm	156713	United Kingdom	Escherichia coli
CP057088.1	IncFIB(AP001918)_1, AP001918, |IncFII_1, AY458016,	no		Pooled pig faecal samples collected from floor of farm	140512	United Kingdom	Escherichia coli
CP057086.1	IncFIB(AP001918)_1, AP001918, |IncFIC(FII)_1, AP001918,	unmentioned		Pooled pig faecal samples collected from floor of farm	87754	United Kingdom	Escherichia coli
CP057078.1	IncFIB(AP001918)_1, AP001918,	unmentioned		Pooled pig faecal samples collected from floor of farm	50516	United Kingdom	Escherichia coli
CP057051.1	IncFIB(AP001918)_1, AP001918, |IncFIC(FII)_1, AP001918, |IncFIA_1, AP001918,	unmentioned		Pooled cattle faecal samples collected from floor of farm	129449	United Kingdom	Escherichia coli
CP057046.1	IncFIB(AP001918)_1, AP001918, |IncFIC(FII)_1, AP001918, |IncFIA_1, AP001918,	unmentioned		Pooled cattle faecal samples collected from floor of farm	129449	United Kingdom	Escherichia coli
CP057039.1	IncFIB(pB171)_1, AB024946, |IncFII(pCoo)_1, CR942285, |IncFIA(HI1)_1, AF250878,	unmentioned		Pooled cattle faecal samples collected from floor of farm	77977	United Kingdom	Escherichia coli
CP057029.1	IncFIB(AP001918)_1, AP001918, |IncFII_1, AY458016,	unmentioned		Pooled cattle faecal samples collected from floor of farm	102805	United Kingdom	Escherichia coli
CP057013.1	IncFIB(AP001918)_1, AP001918, |IncFII(pCoo)_1, CR942285,	unmentioned		Pooled cattle faecal samples collected from floor of farm	89908	United Kingdom	Escherichia coli
CP056992.1	IncFIB(K)_1, JN233704, |IncFIA(HI1)_1, AF250878,	unmentioned		Pooled pig faecal samples collected from floor of farm	50161	United Kingdom	Escherichia coli
CP056987.1	IncFIB(AP001918)_1, AP001918, |IncFIC(FII)_1, AP001918,	unmentioned		Pooled pig faecal samples collected from floor of farm	134620	United Kingdom	Escherichia coli
CP056975.1	IncFIB(AP001918)_1, AP001918, |IncFIC(FII)_1, AP001918,	unmentioned		Pooled pig faecal samples collected from floor of farm	94957	United Kingdom	Escherichia coli
CP056956.1	IncFIB(AP001918)_1, AP001918, |IncFIC(FII)_1, AP001918, |IncFIA_1, AP001918,	no		Pooled pig faecal samples collected from floor of farm	150657	United Kingdom	Escherichia coli
CP056934.1	IncFIB(AP001918)_1, AP001918, |IncFII(pCoo)_1, CR942285,	no		Pooled sheep faecal samples collected from floor of farm	109231	United Kingdom	Escherichia coli
CP056929.1	IncFIB(AP001918)_1, AP001918, |IncFII(29)_1, CP003035,	unmentioned		Pooled sheep faecal samples collected from floor of farm	145329	United Kingdom	Escherichia coli
CP056915.1	IncFIB(AP001918)_1, AP001918, |IncFII_1, AY458016,	no		Wastewater influent sample	143134	United Kingdom	Escherichia coli
CP056877.1	IncFIB(pB171)_1, AB024946, |Col156_1, NC_009781, |IncFIA_1, AP001918, |IncFII(pRSB107)_1, AJ851089,	no		Wastewater influent sample	157437	United Kingdom	Escherichia coli
CP056874.1	IncFIB(AP001918)_1, AP001918, |IncFIA_1, AP001918,	no		Wastewater effluent sample	92934	United Kingdom	Escherichia coli
CP056871.1	IncFIB(AP001918)_1, AP001918, |IncFIA_1, AP001918,	no		Wastewater effluent sample	92934	United Kingdom	Escherichia coli
CP056868.1	IncFIB(AP001918)_1, AP001918, |IncFIC(FII)_1, AP001918,	no		Wastewater effluent sample	151919	United Kingdom	Escherichia coli
CP056847.1	IncFIB(AP001918)_1, AP001918, |IncFII(pCoo)_1, CR942285,	no		Wastewater influent sample	151959	United Kingdom	Escherichia coli
CP056819.1	IncFIB(AP001918)_1, AP001918, |IncFII_1, AY458016,	no		Wastewater effluent sample	77307	United Kingdom	Escherichia coli
CP056811.1	IncFIB(AP001918)_1, AP001918, |IncFIC(FII)_1, AP001918,	unmentioned		Wastewater effluent sample	133729	United Kingdom	Escherichia coli
CP056803.1	IncFIB(AP001918)_1, AP001918, |Col156_1, NC_009781, |IncFII(29)_1, CP003035,	no		Freshwater sample from upstream of wastewater treatment plant	76107	United Kingdom	Escherichia coli
CP056801.1	IncFIB(H89-PhagePlasmid)_1, HG530657,	no		Freshwater sample from upstream of wastewater treatment plant	114414	United Kingdom	Escherichia coli
CP056795.1	IncFIB(pNDM-Mar)_1, JN420336, |IncHI1B(pNDM-MAR)_1, JN420336,	unmentioned		Freshwater sample from upstream of wastewater treatment plant	201308	United Kingdom	Escherichia coli
CP056788.1	IncFIB(H89-PhagePlasmid)_1, HG530657,	unmentioned		Freshwater sample from upstream of wastewater treatment plant	111310	United Kingdom	Escherichia coli
CP056787.1	IncFIB(AP001918)_1, AP001918, |IncFII_1, AY458016, |IncFIC(FII)_1, AP001918, |IncFIA_1, AP001918,	no		Freshwater sample from upstream of wastewater treatment plant	167752	United Kingdom	Escherichia coli
CP056371.1	IncFIB(AP001918)_1, AP001918, |Col156_1, NC_009781, |IncFII_1, AY458016,	no		Wastewater effluent sample	118132	United Kingdom	Escherichia coli
CP056454.1	IncFIB(K)(pCAV1099-114)_1, CP011596,	unmentioned		Freshwater sample from downstream of wastewater treatment plant	174047	United Kingdom	Klebsiella oxytoca
CP056643.1	IncFIB(AP001918)_1, AP001918, |IncFII(29)_1, CP003035,	unmentioned		Freshwater sample from upstream of wastewater treatment plant	132206	United Kingdom	Escherichia coli
CP056605.1	IncFIB(AP001918)_1, AP001918, |IncFII(pRSB107)_1, AJ851089,	unmentioned		Wastewater influent sample	118906	United Kingdom	Escherichia coli
CP056585.1	IncFIB(AP001918)_1, AP001918, |IncFII_1, AY458016, |IncFIA_1, AP001918,	unmentioned		Freshwater sample from downstream of wastewater treatment plant	149874	United Kingdom	Escherichia coli
CP056582.1	IncFIB(K)_1, JN233704, |IncFII(pKP91)_1, CP000966,	unmentioned		Wastewater influent sample	187988	United Kingdom	Klebsiella oxytoca
CP056570.1	IncFIB(AP001918)_1, AP001918, |Col156_1, NC_009781, |IncFII(29)_1, CP003035,	unmentioned		Wastewater influent sample	114257	United Kingdom	Escherichia coli
CP056579.1	IncFIB(AP001918)_1, AP001918, |Col156_1, NC_009781, |IncFII(pRSB107)_1, AJ851089, |IncFIA_1, AP001918,	no		Wastewater influent sample	116011	United Kingdom	Escherichia coli
CP056493.1	IncFIB(AP001918)_1, AP001918, |IncFIA_1, AP001918,	no		Wastewater effluent sample	77183	United Kingdom	Escherichia coli
CP056525.1	IncFIB(AP001918)_1, AP001918, |IncFII_1, AY458016, |IncFIA_1, AP001918,	no		Wastewater influent sample	132310	United Kingdom	Escherichia coli
CP056522.1	IncFIB(K)_1, JN233704,	unmentioned		Wastewater influent sample	113797	United Kingdom	Klebsiella pneumoniae
CP056471.1	IncFIB(AP001918)_1, AP001918, |IncFIA_1, AP001918,	no		Freshwater sample from downstream of wastewater treatment plant	109013	United Kingdom	Escherichia coli
CP056420.1	IncFIB(K)(pCAV1099-114)_1, CP011596,	unmentioned		Wastewater effluent sample	92063	United Kingdom	Klebsiella oxytoca
CP056358.1	IncFIB(AP001918)_1, AP001918, |IncFII(pRSB107)_1, AJ851089,	unmentioned		Wastewater influent sample	119656	United Kingdom	Escherichia coli
CP056656.1	IncFIB(pQil)_1, JN233705, |IncFII(pKP91)_1, CP000966,	unmentioned		Wastewater influent sample	116506	United Kingdom	Escherichia coli
CP056626.1	IncFIB(K)_1, JN233704,	unmentioned		Wastewater influent sample	153071	United Kingdom	Escherichia coli
CP056599.1	IncFIB(AP001918)_1, AP001918, |IncFII(pRSB107)_1, AJ851089, |IncFIA_1, AP001918,	no		Wastewater effluent sample	124230	United Kingdom	Escherichia coli
CP056175.1	IncFIB(pQil)_1, JN233705, |IncFII(Yp)_1, CP000670,	unmentioned		Wastewater effluent sample	116703	United Kingdom	Enterobacter roggenkampii
CP056540.1	IncFIB(K)_1, JN233704, |Col440I_1, CP023920, |IncFII(pKP91)_1, CP000966,	unmentioned		Freshwater sample from downstream of wastewater treatment plant	235311	United Kingdom	Klebsiella oxytoca
CP056497.1	IncFIB(K)_1, JN233704, |IncFII(p14)_1, JQ418538,	unmentioned		Wastewater influent sample	164815	United Kingdom	Klebsiella oxytoca
CP056475.1	IncFIB(K)_1, JN233704, |IncFII(pKP91)_1, CP000966,	unmentioned		Wastewater effluent sample	157333	United Kingdom	Enterobacter cloacae
CP056461.1	IncFIB(pQil)_1, JN233705, |IncFII(Yp)_1, CP000670,	unmentioned		Freshwater sample from downstream of wastewater treatment plant	118063	United Kingdom	Enterobacter cloacae
CP056413.1	IncFIB(K)_1, JN233704, |IncFII_1, AY458016,	unmentioned		Wastewater effluent sample	187726	United Kingdom	Escherichia coli
CP056669.1	IncFIB(K)_1, JN233704, |IncFII(K)_1, CP000648,	unmentioned		Wastewater effluent sample	229743	United Kingdom	Klebsiella oxytoca
CP056316.1	IncFIB(AP001918)_1, AP001918, |IncFIA_1, AP001918, |IncFII(pRSB107)_1, AJ851089,	no		Freshwater sample from downstream of wastewater treatment plant	88905	United Kingdom	Escherichia coli
CP056305.1	IncFIB(AP001918)_1, AP001918, |IncFII_1, AY458016, |IncFIA_1, AP001918,	no		Wastewater influent sample	131482	United Kingdom	Escherichia coli
CP056300.1	IncFIB(pLF82-PhagePlasmid)_1, CU638872,	unmentioned		Wastewater influent sample	110291	United Kingdom	Escherichia coli
CP056279.1	IncFIB(AP001918)_1, AP001918, |IncFIA(HI1)_1, AF250878,	unmentioned		Wastewater effluent sample	59864	United Kingdom	Escherichia coli
CP056274.1	IncFIB(AP001918)_1, AP001918, |Col156_1, NC_009781, |IncFII_1, AY458016,	unmentioned		Freshwater sample from downstream of wastewater treatment plant	139002	United Kingdom	Escherichia coli
CP056250.1	IncFIB(H89-PhagePlasmid)_1, HG530657,	unmentioned		Wastewater influent sample	112626	United Kingdom	Escherichia coli
CP056243.1	IncFIB(AP001918)_1, AP001918, |IncFII(pCoo)_1, CR942285, |IncFIA_1, AP001918,	unmentioned		Freshwater sample from upstream of wastewater treatment plant	108567	United Kingdom	Escherichia coli
CP055625.1	IncFIB(AP001918)_1, AP001918, |IncFII_1, AY458016,	no		Pooled pig faecal samples collected from floor of farm	119408	United Kingdom	Escherichia coli
CP055672.1	IncFIB(pB171)_1, AB024946, |IncFII(pRSB107)_1, AJ851089,	unmentioned		Pooled pig faecal samples collected from floor of farm	44632	United Kingdom	Escherichia coli
CP055749.1	IncFIB(AP001918)_1, AP001918, |IncFII(pHN7A8)_1, JN232517,	unmentioned		Pooled cattle faecal samples collected from floor of farm	153833	United Kingdom	Escherichia coli
AP022158.1	IncFIB(K)_1, JN233704, |IncFII(pKP91)_1, CP000966, |Col(pHAD28)_1, KU674895,	no			242118	Japan:Tokyo	Klebsiella pneumoniae
AP021970.1	IncFIB(K)_1, JN233704, |IncFII(pKP91)_1, CP000966, |Col(pHAD28)_1, KU674895,	no			253831	Japan:Tokyo	Raoultella ornithinolytica
CP058800.1	IncFIB(K)_1, JN233704,	unmentioned	Homo sapiens	blood	102871	India	Klebsiella pneumoniae
CP058799.1	IncFIB(pNDM-Mar)_1, JN420336, |IncHI1B(pNDM-MAR)_1, JN420336,	no	Homo sapiens	blood	304108	India	Klebsiella pneumoniae
CP047092.1	IncFIB(K)_1, JN233704, |IncFIA(HI1)_1, AF250878,	no	pig		77279	China:Henan	Salmonella sp. S13
CP058232.1	IncFIB(AP001918)_1, AP001918, |IncFIA_1, AP001918, |IncFII_1, AY458016,	unmentioned	Homo sapiens		94605	United Kingdom: United Kingdom	Escherichia coli
CP058234.1	IncFIB(AP001918)_1, AP001918, |IncFIA_1, AP001918, |IncFII_1, AY458016,	unmentioned	Homo sapiens		94600	United Kingdom: United Kingdom	Escherichia coli
CP040447.1	IncFIB(pKPHS1)_1, CP003223,	unmentioned	Homo sapiens		111238	China: Chengdu, Sichuan	Klebsiella pneumoniae
CP056026.1	IncFIB(pQil)_1, JN233705, |IncFII(K)_1, CP000648,	blaKPC-2	Homo sapiens	blood	119204	USA	Klebsiella pneumoniae
CP056025.1	IncFIB(K)_1, JN233704, |IncFII(K)_1, CP000648,	no	Homo sapiens	blood	211775	USA	Klebsiella pneumoniae
AB605179.1	IncFIB(AP001918)_1, AP001918, |IncFII(S)_1, CP000858,	no			132842		Salmonella enterica subsp. enterica serovar Typhimurium
CP054458.1	IncFIB(AP001918)_1, AP001918, |IncFII_1, AY458016, |IncFIC(FII)_1, AP001918, |IncFIA_1, AP001918,	no	Homo sapiens	rectal swab from healthy college student	138518	USA: California	Escherichia coli
CP054455.1	IncFIB(AP001918)_1, AP001918, |IncFII_1, AY458016,	unmentioned	Homo sapiens	rectal swab from healthy college student	140765	USA: California	Escherichia coli
CP054450.1	IncFIB(AP001918)_1, AP001918, |Col156_1, NC_009781, |IncFII_1, AY458016,	unmentioned	Homo sapiens	rectal swab from healthy college student	160124	USA: California	Escherichia coli
MN543585.1	IncFIB(K)(pCAV1099-114)_1, CP011596, |IncHI1B(pNDM-MAR)_1, JN420336,	no			250183		Klebsiella pneumoniae
MN543581.1	IncFIB(K)(pCAV1099-114)_1, CP011596,	unmentioned			235461		Klebsiella pneumoniae
MN543579.1	IncFIB(K)(pCAV1099-114)_1, CP011596,	unmentioned			140128		Klebsiella pneumoniae
MN543576.1	IncFIB(pNDM-Mar)_1, JN420336,	unmentioned			284388		Klebsiella pneumoniae
MN543573.1	IncFIB(K)_1, JN233704, |IncFII(K)_1, CP000648,	no			216159		Klebsiella pneumoniae
MN543571.1	IncFIB(K)(pCAV1099-114)_1, CP011596, |IncHI1B(pNDM-MAR)_1, JN420336,	no			175909		Klebsiella pneumoniae
CP052791.1	IncFIB(pN55391)_1, CP016411,	no		ground turkey	289609	USA:TX	Salmonella enterica subsp. enterica serovar Infantis
CP054336.1	IncFIB(AP001918)_1, AP001918, |IncFII_1, AY458016, |IncFIC(FII)_1, AP001918, |IncFIA_1, AP001918,	no	Homo sapiens	rectal swab from healthy college student	142873	USA: California	Escherichia coli
CP053753.1	IncFIB(H89-PhagePlasmid)_1, HG530657,	unmentioned	Homo sapiens	stool	109437	USA:Boston	Shigella sonnei
CP052818.1	IncFIB(pN55391)_1, CP016411,	no		Chicken breasts	306853	USA:GA	Salmonella enterica subsp. enterica serovar Infantis
CP053399.1	IncFIB(S)_1, FN432031, |IncFII(S)_1, CP000858,	unmentioned			55496	USA	Salmonella enterica subsp. enterica serovar Paratyphi C
CP053403.1	IncFIB(pB171)_1, AB024946,	unmentioned			124176	USA	Salmonella enterica
CP052840.1	IncFIB(pN55391)_1, CP016411,	no		chicken breast	322506	USA:CT	Salmonella enterica subsp. enterica serovar Infantis
CP052838.1	IncFIB(pN55391)_1, CP016411,	no		chicken breast	318524	USA:PA	Salmonella enterica subsp. enterica serovar Infantis
CP052836.1	IncFIB(pN55391)_1, CP016411,	no		chicken breast	322451	USA:PA	Salmonella enterica subsp. enterica serovar Infantis
CP052834.1	IncFIB(pN55391)_1, CP016411,	no		ground turkey	288008	USA:GA	Salmonella enterica subsp. enterica serovar Infantis
CP052832.1	IncFIB(pN55391)_1, CP016411,	no		Chicken wings	306079	USA:NY	Salmonella enterica subsp. enterica serovar Infantis
CP052830.1	IncFIB(pN55391)_1, CP016411,	no		Chicken thighs	289847	USA:SC	Salmonella enterica subsp. enterica serovar Infantis
CP052828.1	IncFIB(pN55391)_1, CP016411,	no		ground turkey	322509	USA:TN	Salmonella enterica subsp. enterica serovar Infantis
CP052826.1	IncFIB(pN55391)_1, CP016411,	no		Chicken Breasts	299741	USA:CO	Salmonella enterica subsp. enterica serovar Infantis
CP052824.1	IncFIB(pN55391)_1, CP016411,	no		Chicken thighs	290274	USA:CO	Salmonella enterica subsp. enterica serovar Infantis
CP052822.1	IncFIB(pN55391)_1, CP016411,	no		Chicken Wings	298238	USA:MD	Salmonella enterica subsp. enterica serovar Infantis
CP052820.1	IncFIB(pN55391)_1, CP016411,	no		Mixed parts	292474	USA:SC	Salmonella enterica subsp. enterica serovar Infantis
CP052816.1	IncFIB(pN55391)_1, CP016411,	no		Chicken Breasts	303467	USA:TN	Salmonella enterica subsp. enterica serovar Infantis
CP052814.1	IncFIB(pN55391)_1, CP016411,	no		ground turkey	300799	USA:SC	Salmonella enterica subsp. enterica serovar Infantis
CP052812.1	IncFIB(pN55391)_1, CP016411,	no		Chicken Breasts	293162	USA:SD	Salmonella enterica subsp. enterica serovar Infantis
CP052810.1	IncFIB(pN55391)_1, CP016411,	no		Chicken Legs	283099	USA:IA	Salmonella enterica subsp. enterica serovar Infantis
CP052808.1	IncFIB(pN55391)_1, CP016411,	no		Chicken thighs	312913	USA:MN	Salmonella enterica subsp. enterica serovar Infantis
CP052806.1	IncFIB(pN55391)_1, CP016411,	no		Chicken Breasts	296746	USA:PA	Salmonella enterica subsp. enterica serovar Infantis
CP052799.1	IncFIB(pN55391)_1, CP016411,	no		ground turkey	310270	USA:MN	Salmonella enterica subsp. enterica serovar Infantis
CP052797.1	IncFIB(pN55391)_1, CP016411,	unmentioned		ground turkey	168393	USA:CA	Salmonella enterica subsp. enterica serovar Infantis
CP052795.1	IncFIB(pN55391)_1, CP016411,	no		Chicken Wings	317309	USA:MD	Salmonella enterica subsp. enterica serovar Infantis
CP052804.1	IncFIB(pN55391)_1, CP016411,	no		Chicken Legs	309326	USA:MD	Salmonella enterica subsp. enterica serovar Infantis
CP052802.1	IncFIB(pN55391)_1, CP016411,	no		ground turkey	319023	USA:MD	Salmonella enterica subsp. enterica serovar Infantis
CP052793.1	IncFIB(pN55391)_1, CP016411,	no		Chicken Breasts	290416	USA:SD	Salmonella enterica subsp. enterica serovar Infantis
CP052788.1	IncFIB(pN55391)_1, CP016411,	no		ground turkey	322462	USA:NC	Salmonella enterica subsp. enterica serovar Infantis
CP052786.1	IncFIB(pN55391)_1, CP016411,	no		Chicken Legs	321524	USA:PA	Salmonella enterica subsp. enterica serovar Infantis
CP052783.1	IncFIB(pN55391)_1, CP016411,	no		Chicken Wings	312779	USA:NY	Salmonella enterica subsp. enterica serovar Infantis
CP052781.1	IncFIB(pN55391)_1, CP016411,	unmentioned		Chicken Wings	265507	USA:TX	Salmonella enterica
CP052779.1	IncFIB(pN55391)_1, CP016411,	no		ground turkey	314663	USA:TN	Salmonella enterica
CP051676.1	IncFIB(pN55391)_1, CP016411,	no		Chicken Breasts	297707	USA:CO	Salmonella enterica subsp. enterica serovar Infantis
CP052311.1	IncFIB(pKPHS1)_1, CP003223,	no	Homo sapiens	blood	142315	South Korea: Jeonnam	Klebsiella pneumoniae
CP052310.1	IncFIB(pNDM-Mar)_1, JN420336,	no	Homo sapiens	blood	269619	South Korea: Jeonnam	Klebsiella pneumoniae
CP052220.1	IncFIB(pKPHS1)_1, CP003223,	unmentioned	Homo sapiens	blood	105946	South Korea: Jeonnam	Klebsiella pneumoniae
CP052218.1	IncFIB(K)_1, JN233704, |IncFII(K)_1, CP000648,	no	Homo sapiens	blood	203220	South Korea: Jeonnam	Klebsiella pneumoniae
CP052270.1	IncFIB(K)_1, JN233704,	no	Homo sapiens	blood	157059	South Korea: Jeonnam	Klebsiella pneumoniae
CP052269.1	IncFIB(pNDM-Mar)_1, JN420336,	no	Homo sapiens	blood	265945	South Korea: Jeonnam	Klebsiella pneumoniae
CP052193.1	IncFIB(K)_1, JN233704, |IncFII(pKP91)_1, CP000966,	no	Homo sapiens	blood	118472	South Korea: Busan	Klebsiella pneumoniae
CP052209.1	IncFIB(K)_1, JN233704,	no	Homo sapiens	blood	152323	South Korea: Jeonnam	Klebsiella pneumoniae
CP052208.1	IncFIB(pNDM-Mar)_1, JN420336,	no	Homo sapiens	blood	244221	South Korea: Jeonnam	Klebsiella pneumoniae
CP052527.1	IncFIB(pKPHS1)_1, CP003223,	unmentioned	Homo sapiens	blood	111300	South Korea: Gyeonggi	Klebsiella pneumoniae
CP052525.1	IncFIB(K)_1, JN233704, |IncFII(K)_1, CP000648,	no	Homo sapiens	blood	162979	South Korea: Gyeonggi	Klebsiella pneumoniae
CP052288.1	IncFIB(K)_1, JN233704, |IncFII(K)_1, CP000648,	no	Homo sapiens	blood	181124	South Korea: Jeonnam	Klebsiella pneumoniae
CP052287.1	IncFIB(pQil)_1, JN233705, |IncFII(K)_1, CP000648,	no	Homo sapiens	blood	195237	South Korea: Jeonnam	Klebsiella pneumoniae
CP052298.1	IncFIB(K)_1, JN233704, |IncFII(K)_1, CP000648,	no	Homo sapiens	blood	195752	South Korea: Jeonnam	Klebsiella pneumoniae
CP052214.1	IncFIB(K)_1, JN233704, |IncFII(K)_1, CP000648,	no	Homo sapiens	blood	186907	South Korea: Jeonnam	Klebsiella pneumoniae
CP052264.1	IncFIB(pKPHS1)_1, CP003223,	unmentioned	Homo sapiens	blood	110470	South Korea: Jeonnam	Klebsiella pneumoniae
CP052263.1	IncFIB(K)_1, JN233704, |IncFII(K)_1, CP000648,	no	Homo sapiens	blood	180646	South Korea: Jeonnam	Klebsiella pneumoniae
CP052240.1	IncFIB(pNDM-Mar)_1, JN420336, |IncHI1B(pNDM-MAR)_1, JN420336,	no	Homo sapiens	blood	279075	South Korea: Jeonnam	Klebsiella pneumoniae
CP052307.1	IncFIB(K)_1, JN233704, |IncFII(K)_1, CP000648,	no	Homo sapiens	blood	193527	South Korea: Jeonnam	Klebsiella pneumoniae
CP052169.1	IncFIB(pQil)_1, JN233705, |IncFII(K)_1, CP000648,	no	Homo sapiens	blood	133788	South Korea: Busan	Klebsiella pneumoniae
CP052168.1	IncFIB(K)_1, JN233704, |IncFII(K)_1, CP000648,	no	Homo sapiens	blood	217779	South Korea: Busan	Klebsiella pneumoniae
CP052140.1	IncFIB(K)_1, JN233704,	no	Homo sapiens	blood	155408	South Korea: Busan	Klebsiella pneumoniae
CP052137.1	IncFIB(K)_1, JN233704, |Col(pHAD28)_1, KU674895, |IncFII(pKP91)_1, CP000966,	no	Homo sapiens	blood	234138	South Korea: Busan	Klebsiella pneumoniae
CP052148.1	IncFIB(K)_1, JN233704, |IncFII(K)_1, CP000648,	no	Homo sapiens	blood	192772	South Korea: Busan	Klebsiella pneumoniae
CP052176.1	IncFIB(K)_1, JN233704, |IncFII(K)_1, CP000648,	no	Homo sapiens	blood	217996	South Korea: Busan	Klebsiella pneumoniae
CP052572.1	IncFIB(K)_1, JN233704,	no	Homo sapiens	blood	141542	South Korea: Seoul	Klebsiella pneumoniae
CP052570.1	IncFIB(K)_1, JN233704, |Col(pHAD28)_1, KU674895, |IncFII(pKP91)_1, CP000966,	no	Homo sapiens	blood	264923	South Korea: Seoul	Klebsiella pneumoniae
CP052559.1	IncFIB(K)_1, JN233704,	no	Homo sapiens	blood	143110	South Korea: Seoul	Klebsiella pneumoniae
CP052558.1	IncFIB(pNDM-Mar)_1, JN420336,	no	Homo sapiens	blood	260706	South Korea: Seoul	Klebsiella pneumoniae
CP052552.1	IncFIB(pKPHS1)_1, CP003223,	unmentioned	Homo sapiens	blood	113709	South Korea: Seoul	Klebsiella pneumoniae
CP052561.1	IncFIB(K)_1, JN233704,	no	Homo sapiens	blood	138127	South Korea: Seoul	Klebsiella pneumoniae
CP052564.1	IncFIB(pQil)_1, JN233705, |IncFII(K)_1, CP000648,	no	Homo sapiens	blood	85040	South Korea: Seoul	Klebsiella pneumoniae
CP052545.1	IncFIB(K)_1, JN233704, |Col(pHAD28)_1, KU674895, |IncFII(pKP91)_1, CP000966,	no	Homo sapiens	blood	232941	South Korea: Gyeonggi	Klebsiella pneumoniae
CP052539.1	IncFIB(pNDM-Mar)_1, JN420336, |IncHI1B(pNDM-MAR)_1, JN420336,	unmentioned	Homo sapiens	blood	217684	South Korea: Gyeonggi	Klebsiella pneumoniae
CP052538.1	IncFIB(K)_1, JN233704, |IncFIA(HI1)_1, AF250878, |IncFII(pKP91)_1, CP000966, |IncFII(K)_1, CP000648,	no	Homo sapiens	blood	308167	South Korea: Gyeonggi	Klebsiella pneumoniae
CP052534.1	IncFIB(K)_1, JN233704, |Col(pHAD28)_1, KU674895, |IncFII(pKP91)_1, CP000966,	no	Homo sapiens	blood	256604	South Korea: Gyeonggi	Klebsiella pneumoniae
CP052506.1	IncFIB(K)_1, JN233704, |IncFII(K)_1, CP000648,	no	Homo sapiens	blood	192686	South Korea: Gyeonggi	Klebsiella pneumoniae
CP052504.1	IncFIB(K)_1, JN233704, |Col(pHAD28)_1, KU674895, |IncFII(pKP91)_1, CP000966,	no	Homo sapiens	blood	238155	South Korea: Gyeonggi	Klebsiella pneumoniae
CP052521.1	IncFIB(K)_1, JN233704, |Col(pHAD28)_1, KU674895, |IncFII(pKP91)_1, CP000966,	no	Homo sapiens	blood	238348	South Korea: Gyeonggi	Klebsiella pneumoniae
CP052499.1	IncFIB(K)_1, JN233704, |IncFII(K)_1, CP000648,	no	Homo sapiens	blood	233093	South Korea: Gyeonggi	Klebsiella pneumoniae
CP052477.1	IncFIB(K)_1, JN233704, |IncFII(K)_1, CP000648,	unmentioned	Homo sapiens	blood	194006	South Korea: Gangwon	Klebsiella pneumoniae
CP052470.1	IncFIB(pKPHS1)_1, CP003223,	unmentioned	Homo sapiens	blood	113689	South Korea: Gangwon	Klebsiella pneumoniae
CP052469.1	IncFIB(K)_1, JN233704, |IncFII(K)_1, CP000648,	unmentioned	Homo sapiens	blood	207182	South Korea: Gangwon	Klebsiella pneumoniae
CP052485.1	IncFIB(K)_1, JN233704,	no	Homo sapiens	blood	132769	South Korea: Gangwon	Klebsiella pneumoniae
CP052450.1	IncFIB(K)_1, JN233704, |Col(pHAD28)_1, KU674895, |IncFII(pKP91)_1, CP000966,	no	Homo sapiens	blood	235182	South Korea: Gangwon	Klebsiella pneumoniae
CP052491.1	IncFIB(K)_1, JN233704, |IncFII(pKP91)_1, CP000966,	no	Homo sapiens	blood	247408	South Korea: Gyeonggi	Klebsiella pneumoniae
CP052436.1	IncFIB(pQil)_1, JN233705, |IncFII(K)_1, CP000648,	no	Homo sapiens	blood	111550	South Korea: Gangwon	Klebsiella pneumoniae
CP052435.1	IncFIB(K)_1, JN233704,	no	Homo sapiens	blood	150477	South Korea: Gangwon	Klebsiella pneumoniae
CP052401.1	IncFIB(K)_1, JN233704, |IncFII(K)_1, CP000648,	unmentioned	Homo sapiens	blood	209825	South Korea: Gangwon	Klebsiella pneumoniae
CP052400.1	IncFIB(pNDM-Mar)_1, JN420336, |IncHI1B(pNDM-MAR)_1, JN420336,	no	Homo sapiens	blood	226050	South Korea: Gangwon	Klebsiella pneumoniae
CP052405.1	IncFIB(K)_1, JN233704, |IncFII(K)_1, CP000648,	no	Homo sapiens	blood	233676	South Korea: Gangwon	Klebsiella pneumoniae
CP052416.1	IncFIB(pKPHS1)_1, CP003223,	unmentioned	Homo sapiens	blood	113688	South Korea: Gangwon	Klebsiella pneumoniae
CP052415.1	IncFIB(K)_1, JN233704, |IncFII(K)_1, CP000648,	unmentioned	Homo sapiens	blood	187491	South Korea: Gangwon	Klebsiella pneumoniae
CP052380.1	IncFIB(K)_1, JN233704, |Col(pHAD28)_1, KU674895, |IncFII(pKP91)_1, CP000966,	no	Homo sapiens	blood	233096	South Korea: Chungbuk	Klebsiella pneumoniae
CP052423.1	IncFIB(K)_1, JN233704, |IncFIB(pKPHS1)_1, CP003223,	no	Homo sapiens	blood	242308	South Korea: Gangwon	Klebsiella pneumoniae
CP052387.1	IncFIB(K)_1, JN233704, |IncFII(pKP91)_1, CP000966,	no	Homo sapiens	blood	190582	South Korea: Gangwon	Klebsiella pneumoniae
CP052441.1	IncFIB(K)_1, JN233704, |IncFII(K)_1, CP000648,	no	Homo sapiens	blood	241567	South Korea: Gangwon	Klebsiella pneumoniae
CP052370.1	IncFIB(K)_1, JN233704,	no	Homo sapiens	blood	147916	South Korea: Chungbuk	Klebsiella pneumoniae
CP052373.1	IncFIB(K)(pCAV1099-114)_1, CP011596,	unmentioned	Homo sapiens	blood	202177	South Korea: Chungbuk	Klebsiella pneumoniae
CP052352.1	IncFIB(pKPHS1)_1, CP003223,	no	Homo sapiens	blood	162317	South Korea: Chungbuk	Klebsiella pneumoniae
CP052393.1	IncFIB(pKPHS1)_1, CP003223,	no	Homo sapiens	blood	159667	South Korea: Gangwon	Klebsiella pneumoniae
CP052337.1	IncFIB(K)_1, JN233704, |IncFII(K)_1, CP000648,	unmentioned	Homo sapiens	blood	233970	South Korea: Chungbuk	Klebsiella pneumoniae
CP052489.1	IncFIB(K)_1, JN233704,	no	Homo sapiens	blood	155463	South Korea: Gangwon	Klebsiella pneumoniae
CP052488.1	IncFIB(pNDM-Mar)_1, JN420336,	no	Homo sapiens	blood	248349	South Korea: Gangwon	Klebsiella pneumoniae
CP052409.1	IncFIB(pKPHS1)_1, CP003223,	unmentioned	Homo sapiens	blood	113709	South Korea: Gangwon	Klebsiella pneumoniae
CP052408.1	IncFIB(K)_1, JN233704, |IncFII(K)_1, CP000648,	unmentioned	Homo sapiens	blood	148793	South Korea: Gangwon	Klebsiella pneumoniae
CP052327.1	IncFIB(pNDM-Mar)_1, JN420336, |IncHI1B(pNDM-MAR)_1, JN420336,	unmentioned	Homo sapiens	blood	273060	South Korea: Jeonnam	Klebsiella pneumoniae
CP052296.1	IncFIB(K)_1, JN233704, |Col(pHAD28)_1, KU674895, |IncFII(pKP91)_1, CP000966,	no	Homo sapiens	blood	234247	South Korea: Jeonnam	Klebsiella pneumoniae
CP052325.1	IncFIB(pNDM-Mar)_1, JN420336, |IncHI1B(pNDM-MAR)_1, JN420336,	no	Homo sapiens	blood	212881	South Korea: Jeonnam	Klebsiella pneumoniae
CP052321.1	IncFIB(K)_1, JN233704, |IncFIA(HI1)_1, AF250878, |IncFII(K)_1, CP000648,	no	Homo sapiens	blood	184184	South Korea: Jeonnam	Klebsiella pneumoniae
CP052233.1	IncFIB(pNDM-Mar)_1, JN420336,	no	Homo sapiens	blood	215836	South Korea: Jeonnam	Klebsiella pneumoniae
CP052266.1	IncFIB(K)_1, JN233704, |Col(pHAD28)_1, KU674895, |IncFII(pKP91)_1, CP000966,	no	Homo sapiens	blood	239511	South Korea: Jeonnam	Klebsiella pneumoniae
CP052302.1	IncFIB(K)_1, JN233704, |Col(pHAD28)_1, KU674895, |IncFII(pKP91)_1, CP000966,	no	Homo sapiens	blood	245485	South Korea: Jeonnam	Klebsiella pneumoniae
CP052282.1	IncFIB(K)_1, JN233704,	unmentioned	Homo sapiens	blood	100806	South Korea: Jeonnam	Klebsiella pneumoniae
CP052281.1	IncFIB(pKPHS1)_1, CP003223,	no	Homo sapiens	blood	144340	South Korea: Jeonnam	Klebsiella pneumoniae
CP052276.1	IncFIB(K)_1, JN233704, |IncFII(K)_1, CP000648,	no	Homo sapiens	blood	193678	South Korea: Jeonnam	Klebsiella pneumoniae
CP052390.1	IncFIB(pKPHS1)_1, CP003223,	unmentioned	Homo sapiens	blood	111539	South Korea: Gangwon	Klebsiella pneumoniae
CP052237.1	IncFIB(K)_1, JN233704,	no	Homo sapiens	blood	139226	South Korea: Jeonnam	Klebsiella pneumoniae
CP052243.1	IncFIB(K)_1, JN233704, |IncFII(K)_1, CP000648,	no	Homo sapiens	blood	246731	South Korea: Jeonnam	Klebsiella pneumoniae
CP052242.1	IncFIB(pNDM-Mar)_1, JN420336,	no	Homo sapiens	blood	266878	South Korea: Jeonnam	Klebsiella pneumoniae
CP052173.1	IncFIB(K)_1, JN233704, |Col(pHAD28)_1, KU674895, |IncFII(pKP91)_1, CP000966,	no	Homo sapiens	blood	273714	South Korea: Busan	Klebsiella pneumoniae
CP052279.1	IncFIB(K)_1, JN233704, |Col(pHAD28)_1, KU674895, |IncFII(pKP91)_1, CP000966,	no	Homo sapiens	blood	253878	South Korea: Jeonnam	Klebsiella pneumoniae
CP052329.1	IncFIB(K)(pCAV1099-114)_1, CP011596, |IncHI1B(pNDM-MAR)_1, JN420336,	unmentioned	Homo sapiens	blood	147293	South Korea: Chungbuk	Klebsiella pneumoniae
CP051693.1	IncFIB(AP001918)_1, AP001918, |IncFII(pRSB107)_1, AJ851089,	no	Homo sapiens	rectal swab from healthy college student	104839	USA: California	Escherichia coli
CP051750.1	IncFIB(AP001918)_1, AP001918, |IncFII_1, AY458016,	no	Homo sapiens	rectal swab from healthy college student	84296	USA: California	Escherichia coli
CP050741.1	IncFIB(S)_1, FN432031, |IncFII(S)_1, CP000858,	no	Homo sapiens	Diarrheal patient	108574	China:Shanghai	Salmonella enterica subsp. enterica serovar Typhimurium
CP050746.1	IncFIB(S)_1, FN432031, |IncFII(S)_1, CP000858,	no	Homo sapiens	Diarrheal patient	115084	China:Shanghai	Salmonella enterica subsp. enterica serovar Typhimurium
MK649829.1	IncFIB(K)_1, JN233704, |IncFII(pKP91)_1, CP000966,	no			187989		Klebsiella pneumoniae
MK649828.1	IncFIB(K)_1, JN233704, |IncFII(pKP91)_1, CP000966,	no			167922		Klebsiella pneumoniae
MK649826.1	IncFIB(K)_1, JN233704, |IncFII(K)_1, CP000648,	no			241799		Klebsiella pneumoniae
MK649825.1	IncFIB(pNDM-Mar)_1, JN420336, |IncHI1B(pNDM-MAR)_1, JN420336,	no			273676		Klebsiella pneumoniae
MK649823.1	IncFIB(pQil)_1, JN233705, |IncFII(K)_1, CP000648,	no			226590		Klebsiella pneumoniae
MK036889.1	IncFIB(K)_1, JN233704, |IncFII(K)_1, CP000648,	blaIMP-4			242356		Klebsiella pneumoniae
MH430882.1	IncFIB(K)_1, JN233704,	no			111817		Salmonella enterica subsp. enterica serovar London
MH430881.1	IncFIB(K)_1, JN233704, |IncI1-I(Alpha)_1, AP005147,	no			202750		Salmonella enterica subsp. enterica serovar London
MH733011.1	IncFIB(pNDM-Mar)_1, JN420336, |IncN_1, AY046276, |IncHI1B(pNDM-MAR)_1, JN420336,	no			313847		Klebsiella pneumoniae
MH056209.1	IncFIB(K)_1, JN233704,	no			108256		Enterobacter cloacae
MG764551.1	IncFIB(K)_1, JN233704, |Col(pHAD28)_1, KU674895, |IncFII(pKP91)_1, CP000966,	no			271255		Klebsiella pneumoniae
MG700550.1	IncFIB(pQil)_1, JN233705, |IncFII(K)_1, CP000648,	blaKPC-2			116344		Klebsiella pneumoniae
EU219534.1	IncFIB(S)_1, FN432031, |IncFII(S)_1, CP000858, |IncFIB(K)_1, JN233704,	no			127212		Salmonella enterica subsp. enterica serovar Choleraesuis
CP050276.1	IncFIB(pKPHS1)_1, CP003223, |IncHI1B(pNDM-MAR)_1, JN420336, |repB_KLEB_VIR, AP006726,	blaKPC-2	Homo sapiens	blood	404774	China:Jiangxi,Nanchang	Klebsiella pneumoniae
CP050287.1	IncFIB(pKPHS1)_1, CP003223,	unmentioned	Homo sapiens	blood	128107	China:Jiangxi,Nanchang	Klebsiella pneumoniae
CP025983.1	IncFIB(K)_1, JN233704,	unmentioned	Homo sapiens		140420	China: Fuzhou	Enterobacteriaceae bacterium A-F18
CP049261.1	IncFIB(pCTU1)_1, FN543094,	unmentioned	Homo sapiens	feces	131112	Mexico: Mexico City	Cronobacter sakazakii
MN657251.1	IncFIB(pQil)_1, JN233705, |IncFII(K)_1, CP000648,	blaKPC-2			100959		Enterobacteriaceae bacterium
MN657248.1	IncFIB(pQil)_1, JN233705, |IncFII(K)_1, CP000648,	blaNDM-1			126540		Enterobacteriaceae bacterium
CP048381.1	IncFIB(K)_1, JN233704, |IncFII(K)_1, CP000648,	no		environment	164790	Switzerland	Klebsiella variicola
CP048380.1	IncFIB(pB171)_1, AB024946, |IncFIB(pQil)_1, JN233705,	blaKPC-3		environment	244254	Switzerland	Klebsiella variicola
CP025978.1	IncFIB(AP001918)_1, AP001918,	unmentioned	Homo sapiens	stool	46623	Chile: Santiago	Escherichia coli
CP025975.1	IncFIB(AP001918)_1, AP001918,	unmentioned	Homo sapiens	stool	46623	Chile: Santiago	Escherichia coli
CP025972.1	IncFIB(AP001918)_1, AP001918,	unmentioned	Homo sapiens	stool	46623	Chile: Santiago	Escherichia coli
CP047672.1	IncFIB(K)_1, JN233704,	no	fish	diseased flounder	86371	South Korea: Busan	Edwardsiella piscicida
CP043741.1	IncFIB(AP001918)_1, AP001918, |IncFII(pCoo)_1, CR942285,	no		ground turkey	126972	USA:OR	Escherichia coli
CP043544.1	IncFIB(AP001918)_1, AP001918, |IncFII_1, AY458016,	unmentioned		Pig rectal swab	82910		Escherichia coli
CP044301.1	IncFIB(K)_1, JN233704, |IncFIA(HI1)_1, AF250878,	no		Pork	83169	Cambodia	Escherichia coli
CP044300.1	IncFIB(pHCM2)_1, AL513384,	unmentioned		Pork	116995	Cambodia	Escherichia coli
CP044387.1	IncFIB(K)_1, JN233704, |IncFII(K)_1, CP000648,	no	Homo sapiens		144448	Taiwan	Klebsiella pneumoniae
CP044382.1	IncFIB(K)_1, JN233704, |IncFII(K)_1, CP000648,	no	Homo sapiens		123229	Taiwan	Klebsiella pneumoniae
CP044394.1	IncFIB(K)_1, JN233704, |IncFII(K)_1, CP000648,	no	Homo sapiens		147709	Taiwan	Klebsiella pneumoniae
CP044378.1	IncFIB(K)_1, JN233704, |IncFII(K)_1, CP000648,	no	Homo sapiens		149953	Taiwan	Klebsiella pneumoniae
CP044377.1	IncFIB(pNDM-Mar)_1, JN420336, |IncN_1, AY046276, |IncHI1B(pNDM-MAR)_1, JN420336,	no	Homo sapiens		310104	Taiwan	Klebsiella pneumoniae
CP044390.1	IncFIB(K)_1, JN233704, |IncFII(K)_1, CP000648,	no	Homo sapiens		148731	Taiwan	Klebsiella pneumoniae
CP044370.1	IncFIB(pKPHS1)_1, CP003223,	unmentioned	Homo sapiens		111176	Taiwan	Klebsiella pneumoniae
CP045933.1	IncFIB(H89-PhagePlasmid)_1, HG530657,	unmentioned	Homo sapiens		108107	Australia	Shigella sonnei
CP045779.1	IncFIB(pCTU1)_1, FN543094,	unmentioned			131196		Cronobacter sakazakii
CP045558.1	IncFIB(K)_1, JN233704,	unmentioned			41152	China:Guang zhou	Citrobacter sp. S39
CP038508.1	IncFIB(pN55391)_1, CP016411,	no		liver and spleen of chicken (broiler)	320892	Peru	Salmonella enterica subsp. enterica serovar Infantis
CP034066.1	IncFIB(pLF82-PhagePlasmid)_1, CU638872,	unmentioned	Homo sapiens	stool	109082		Shigella sonnei
CP043735.1	IncFIB(pB171)_1, AB024946, |IncFIA_1, AP001918, |IncFIC(FII)_1, AP001918,	unmentioned		Pork Chops bone-in	72088	USA:TX	Escherichia coli
CP042974.1	IncFIB(AP001918)_1, AP001918, |IncFIB(K)_1, JN233704,	no			117296	Egypt	Escherichia coli
CP043020.1	IncFIB(AP001918)_1, AP001918, |IncFII_1, AY458016,	unmentioned	Homo sapiens	feces	91448	United Kingdom	Escherichia coli
CP043012.1	IncFIB(AP001918)_1, AP001918, |IncFII_1, AY458016,	unmentioned	Homo sapiens	feces	103252	United Kingdom	Escherichia coli
CP043016.1	IncFIB(AP001918)_1, AP001918, |IncFII_1, AY458016,	unmentioned	Homo sapiens	feces	91446	United Kingdom	Escherichia coli
CP042952.1	IncFIB(AP001918)_1, AP001918, |IncFII_1, AY458016,	unmentioned			73557		Escherichia coli
CP042900.1	IncFIB(K)_1, JN233704, |IncFIB(AP001918)_1, AP001918,	no			117296	Egypt	Escherichia coli
CP042902.1	IncFIB(K)_1, JN233704, |IncFIB(AP001918)_1, AP001918,	no			113908	Egypt	Escherichia coli
CP042872.1	IncFIB(K)_1, JN233704,	no			52077	Egypt	Escherichia coli
CP042619.1	IncFIB(AP001918)_1, AP001918, |IncFIC(FII)_1, AP001918, |IncFIA_1, AP001918,	unmentioned	Sus scrofa domesticus		100041	Taiwan	Escherichia coli
CP042630.1	IncFIB(AP001918)_1, AP001918, |IncFIC(FII)_1, AP001918,	no	Sus scrofa domesticus		138251	Taiwan	Escherichia coli
CP042640.1	IncFIB(AP001918)_1, AP001918, |IncFIC(FII)_1, AP001918,	no	Sus scrofa domesticus		99667	Taiwan	Escherichia coli
CP042600.1	IncFIB(AP001918)_1, AP001918, |IncFIA_1, AP001918,	no	Sus scrofa domesticus		121754	Taiwan	Escherichia coli
CP041936.1	IncFIB(K)_1, JN233704,	unmentioned	Homo sapiens	blood	239167	China:Beijing	Klebsiella pneumoniae
CP041935.1	IncFIB(pNDM-Mar)_1, JN420336, |IncHI1B(pNDM-MAR)_1, JN420336,	no	Homo sapiens	blood	287790	China:Beijing	Klebsiella pneumoniae
CP029841.1	IncFIB(S)_1, FN432031, |IncFII(S)_1, CP000858, |IncX1_1, EU370913,	no	Homo sapiens	feces	145369	Australia	Salmonella enterica subsp. enterica serovar Typhimurium
CP034201.2	IncFIB(pNDM-Mar)_1, JN420336, |IncHI1B(pNDM-MAR)_1, JN420336,	no	Homo sapiens	blood	372826	United Kingdom	Klebsiella pneumoniae subsp. pneumoniae
CP031369.2	IncFIB(K)_1, JN233704, |IncFII(K)_1, CP000648,	no	Homo sapiens	blood	292699	United Kingdom	Klebsiella pneumoniae
CP038435.1	IncFIB(S)_1, FN432031, |IncFII(S)_1, CP000858,	unmentioned			94009		Salmonella enterica subsp. enterica serovar Typhimurium
CP038433.1	IncFIB(S)_1, FN432031, |IncFII(S)_1, CP000858,	unmentioned			94009		Salmonella enterica subsp. enterica serovar Typhimurium
CP038004.1	IncFIB(K)_1, JN233704, |IncFII(pKP91)_1, CP000966,	no	Homo sapiens		228706	China: Bazhong, Sichuan	Klebsiella pneumoniae
CP037442.1	IncFIB(K)(pCAV1099-114)_1, CP011596, |IncHI1B(pNDM-MAR)_1, JN420336,	no	Homo sapiens	blood	204467	Nigeria	Klebsiella sp. PO552
CP026764.1	IncFIB(K)_1, JN233704,	no			68319		Shigella flexneri
CP035909.1	IncFIB(pKPHS1)_1, CP003223,	unmentioned	Homo sapiens	blood	108969	India	Klebsiella pneumoniae
CP035907.1	IncFIB(pQil)_1, JN233705, |IncFII(K)_1, CP000648,	no	Homo sapiens	blood	164210	India	Klebsiella pneumoniae
CP035776.1	IncFIB(K)_1, JN233704, |IncQ1_1, M28829, |IncFII(K)_1, CP000648,	no	rabbit		270566	China: Wenzhou	Klebsiella pneumoniae
LR213459.1	IncFIB(H89-PhagePlasmid)_1, HG530657,	unmentioned		feces	108101		Shigella sonnei
CP031563.1	IncFIB(K)(pCAV1099-114)_1, CP011596, |IncHI1B(pNDM-MAR)_1, JN420336,	no	pneumoniae	cancer patient stool	245534	China:Shandong province, hospital	Klebsiella pneumoniae
CP026154.1	IncFIB(K)(pCAV1099-114)_1, CP011596,	no	Homo sapiens	sputum	305552	China: Fujian Province	Klebsiella pneumoniae
CP035180.1	IncFIB(K)_1, JN233704, |IncFII(K)_1, CP000648,	no	Homo sapiens	blood	282657	India	Klebsiella pneumoniae
CP026551.1	IncFIB(pB171)_1, AB024946, |IncFII(Yp)_1, CP000670,	no			233185	Sierra Leone	Citrobacter sp. SL156
CP009855.1	IncFIB(pECLA)_1, CP001919, |IncFII(pECLA)_1, CP001919,	unmentioned		sink drain	111232	USA	Enterobacter cloacae
CP034786.1	IncFIB(K)_1, JN233704,	no		feces	143706	China:Zhejiang	Escherichia coli
CP025888.1	IncFIB(H89-PhagePlasmid)_1, HG530657,	unmentioned	Homo sapiens	stool	111957	India	Escherichia coli
CP025897.1	IncFIB(AP001918)_1, AP001918, |IncFIB(H89-PhagePlasmid)_1, HG530657,	unmentioned	Homo sapiens	stool	152530	India	Escherichia coli
CP034326.1	IncFIB(K)_1, JN233704, |Col(pHAD28)_1, KU674895, |IncFII(pKP91)_1, CP000966,	no		blood	253705	China	Klebsiella pneumoniae
CP034055.1	IncFIB(pKPHS1)_1, CP003223,	unmentioned		blood	113131		Klebsiella pneumoniae
CP008701.1	IncFIB(K)(pCAV1099-114)_1, CP011596, |IncR_1, DQ449578, |IncFII(K)_1, CP000648,	unmentioned	Nezara viridula (Cotton Pathogen Vector; southern green stink bug)		186323	USA	Klebsiella variicola
CP027110.1	IncFIB(pCTU1)_1, FN543094,	unmentioned	Homo sapiens	feces	131195	Mexico: Mexico City	Cronobacter sakazakii
LS997974.1	IncFIB(S)_1, FN432031, |IncFII(S)_1, CP000858, |IncQ1_1, M28829,	no		Blood of 26-month child with malaria and anemia	116575		Salmonella enterica subsp. enterica serovar Typhimurium str. D23580
CP031811.1	IncFIB(K)_1, JN233704, |IncFII(K)_1, CP000648,	no			169460		Klebsiella pneumoniae
CP027603.1	IncFIB(K)(pCAV1099-114)_1, CP011596,	blaIMP-4			457578		Klebsiella pneumoniae
CP031283.1	IncFIB(AP001918)_1, AP001918, |IncI1-I(Alpha)_1, AP005147,	no		healthy broiler chicken	148340	Brazil:Sao Paulo	Escherichia fergusonii
CP027696.1	IncFIB(K)_1, JN233704, |IncFII(K)_1, CP000648,	no	Homo sapiens		207465		Klebsiella pneumoniae
CP014297.1	IncFIB(pB171)_1, AB024946, |IncFII(Yp)_1, CP000670,	blaNDM-1	Homo sapiens		90274		Klebsiella pneumoniae
MF116002.1	IncFIB(K)_1, JN233704, |IncFII(K)_1, CP000648,	no			198388		uncultured bacterium
CP028952.1	IncFIB(K)(pCAV1099-114)_1, CP011596,	blaIMP-4			451422		Klebsiella aerogenes
CP027764.1	IncFIB(AP001918)_1, AP001918, |IncB/O/K/Z_3, GQ259888,	unmentioned	Homo sapiens	stool	66944	USA	Escherichia coli
CP027676.1	IncFIB(AP001918)_1, AP001918, |IncFII_1, AY458016,	unmentioned			65738	USA	Escherichia coli
CP027321.1	IncFIB(AP001918)_1, AP001918, |IncB/O/K/Z_3, GQ259888,	unmentioned		stool	84276	USA	Escherichia coli
CP024158.1	IncFIB(AP001918)_1, AP001918,	unmentioned		clinical patient	106324	China	Escherichia coli
CP025516.1	IncFIB(K)_1, JN233704,	unmentioned			159714	Switzerland: Basel	Klebsiella pneumoniae
MF554642.1	IncFIB(H89-PhagePlasmid)_1, HG530657,	no			113109		uncultured bacterium
MF554641.1	IncFIB(AP001918)_1, AP001918, |IncFII_1, AY458016, |IncI(Gamma)_1, AP011954, |IncFIA_1, AP001918,	blaNDM-5			209357		uncultured bacterium
CP024517.1	IncFIB(pNDM-Mar)_1, JN420336,	unmentioned			212079		Klebsiella pneumoniae
CP024508.1	IncFIB(K)_1, JN233704, |IncFII(K)_1, CP000648,	no			228353		Klebsiella pneumoniae
CP024507.1	IncFIB(pNDM-Mar)_1, JN420336,	unmentioned			310025		Klebsiella pneumoniae
CP024501.1	IncFIB(pNDM-Mar)_1, JN420336,	unmentioned			212195		Klebsiella pneumoniae
CP024500.1	IncFIB(K)_1, JN233704, |IncFII(K)_1, CP000648,	no			243620		Klebsiella pneumoniae
CP024483.1	IncFIB(K)_1, JN233704, |IncFII(K)_1, CP000648,	no			243634		Klebsiella pneumoniae
CP024474.1	IncFIB(K)_1, JN233704,	no			69554	USA	Shigella flexneri 7b
MF150084.1	IncFIB(K)_1, JN233704, |IncFII(K)_1, CP000648,	no	Homo sapiens	urine	228008	Brazil: City of Sao Paulo, State of Sao Paulo	Klebsiella pneumoniae
LT904895.1	IncFIB(pHCM2)_1, AL513384,	unmentioned			106704		Salmonella enterica subsp. enterica serovar Typhi
LT904889.1	IncFIB(K)_1, JN233704,	no			65273		Salmonella enterica subsp. enterica serovar Typhi
LT904880.1	IncFIB(pHCM2)_1, AL513384,	unmentioned			106516		Salmonella enterica subsp. enterica serovar Typhi
LT904853.1	IncFIB(pHCM2)_1, AL513384,	unmentioned			106704		Salmonella enterica subsp. enterica serovar Typhi
CP020344.1	IncFIB(K)_1, JN233704,	no	Homo sapiens		78308	China: Hangzhou	Shigella flexneri 1a
CP022461.1	IncFIB(H89-PhagePlasmid)_1, HG530657,	unmentioned	Homo sapiens		66524	USA	Shigella sonnei
CP014753.1	IncFIB(AP001918)_1, AP001918,	unmentioned	Odocoileus virginianus	feces	72996	USA	Escherichia coli
CP012114.1	IncFIB(H89-PhagePlasmid)_1, HG530657,	unmentioned	Gallus gallus domesticus	peritoneal cavity	109613	USA	Escherichia coli
LT883154.1	IncFIB(pHCM2)_1, AL513384,	unmentioned			106706		Salmonella enterica subsp. enterica serovar Typhi
CP015599.1	IncFIB(S)_1, FN432031, |IncFII(S)_1, CP000858,	unmentioned	Homo sapiens	stool	94046	South Korea: Gangwon	Salmonella enterica
CP018961.1	IncFIB(pNDM-Mar)_1, JN420336, |IncHI1B(pNDM-MAR)_1, JN420336,	no	Homo sapiens		289903	Ecuador: Quito	Escherichia coli
CP019709.1	IncFIB(pHCM2)_1, AL513384,	unmentioned		lab strain	96196		Yersinia pestis
CP018460.1	IncFIB(K)_1, JN233704, |IncFII(K)_1, CP000648,	no	Homo sapiens	tracheal secretion	232181	Germany: Goettingen	Klebsiella pneumoniae
AP014566.1	IncFIB(AP001918)_1, AP001918, |IncFII(S)_1, CP000858,	no			132611		Salmonella enterica subsp. enterica serovar Typhimurium str. L-3553
CP010574.1	IncFIB(K)_1, JN233704, |IncFII(K)_1, CP000648,	no	Homo sapiens	excreted bodily substance	167664	USA	Klebsiella pneumoniae
CP006000.1	IncFIB(AP001918)_1, AP001918,	unmentioned		stool	52028	Viet Nam	Escherichia coli B7A
CP001591.1	IncFIB(pHCM2)_1, AL513384,	unmentioned			96046		Yersinia pestis D182038
CP004058.1	IncFIB(S)_1, FN432031, |IncFII(S)_1, CP000858,	no			148711		Salmonella enterica subsp. enterica serovar Typhimurium str. U288
CP011991.1	IncFIB(pQil)_1, JN233705, |IncFII(K)_1, CP000648,	blaKPC-2			113638		Klebsiella pneumoniae UHKPC33
FN543096.1	IncFIB(pCTU3)_1, FN543096,	unmentioned			53842		Cronobacter turicensis z3032
FN543094.1	IncFIB(pCTU1)_1, FN543094,	unmentioned			138339		Cronobacter turicensis z3032
NZ_CP056272.1	IncFIB(S)_1, FN432031,	unmentioned		Freshwater sample from downstream of wastewater treatment plant	65098	United Kingdom	Citrobacter sp. RHBSTW-00881
NZ_CP056343.1	IncFIB(pHCM2)_1, AL513384,	unmentioned		Wastewater effluent sample	122594	United Kingdom	Citrobacter sp. RHBSTW-00696
NZ_CP057631.1	IncFIB(pLF82-PhagePlasmid)_1, CU638872,	unmentioned		Pooled cattle faecal samples collected from floor of farm	105909	United Kingdom	Citrobacter sp. RHB20-C16
NZ_CP057633.1	IncFIB(pLF82-PhagePlasmid)_1, CU638872,	unmentioned		Pooled cattle faecal samples collected from floor of farm	105909	United Kingdom	Citrobacter sp. RHB20-C15
NZ_CP057658.1	IncFIB(H89-PhagePlasmid)_1, HG530657,	unmentioned		Pooled sheep faecal samples collected from floor of farm	110777	United Kingdom	Escherichia fergusonii
NZ_CP057723.1	IncFIB(K)_1, JN233704, |IncFII(pKP91)_1, CP000966,	unmentioned		Pooled pig faecal samples collected from floor of farm	147522	United Kingdom	Klebsiella pneumoniae
NZ_MN099026.1	IncFIB(K)(pCAV1099-114)_1, CP011596, |IncHI1B(pNDM-MAR)_1, JN420336,	no			256606		Klebsiella pneumoniae
NZ_MN823989.1	IncFIB(AP001918)_1, AP001918, |Col156_1, NC_009781, |IncFII(pHN7A8)_1, JN232517,	no			145222		Klebsiella pneumoniae
NZ_MN823999.1	IncFIB(K)_1, JN233704, |IncFII(K)_1, CP000648,	no			183189		Klebsiella pneumoniae
NZ_MN922301.1	IncFIB(K)_1, JN233704, |IncFII(K)_1, CP000648,	no			271781		Klebsiella pneumoniae
NZ_MN824000.1	IncFIB(K)_1, JN233704, |IncFII(K)_1, CP000648,	no			187052		Klebsiella pneumoniae
NZ_MN178640.1	IncFIB(pHCM2)_1, AL513384,	no			113711		Kluyvera cryocrescens
NZ_MN125608.1	IncFIB(S)_1, FN432031, |IncX1_4, JN935898, |IncFII(S)_1, CP000858,	no			88767		Salmonella enterica subsp. enterica serovar Enteritidis
NZ_MN310380.1	IncFIB(K)_1, JN233704, |IncFII(p14)_1, JQ418538, |IncFII(pCRY)_1, NC_005814,	unmentioned			164851		Raoultella ornithinolytica
NZ_MN125609.1	IncFIB(S)_1, FN432031, |IncX1_4, JN935898, |IncFII(S)_1, CP000858,	no			93619		Salmonella enterica subsp. enterica serovar Enteritidis
NZ_MN240794.1	IncFIB(pNDM-Mar)_1, JN420336, |IncHI1B(pNDM-MAR)_1, JN420336,	blaNDM-1			300876		Klebsiella pneumoniae
NZ_MN310376.1	IncFIB(K)_1, JN233704,	no			130483		Klebsiella pneumoniae
NZ_LC549807.1	IncFIB(K)(pCAV1099-114)_1, CP011596, |IncHI1B(pNDM-MAR)_1, JN420336, |IncFII(K)_1, CP000648,	no	Homo sapiens		298683	Viet Nam:Ho Chi Minh	Klebsiella pneumoniae
NZ_AP022358.1	IncFIB(K)_1, JN233704, |IncFII(K)_1, CP000648,	blaIMP-6	Homo sapiens		192008	Japan:Osaka	Klebsiella pneumoniae
NZ_CP051277.1	IncFIB(S)_1, FN432031, |IncFII(S)_1, CP000858,	unmentioned	Sparrow		93100	Canada: Newfoundland and Labrador	Salmonella enterica subsp. enterica serovar Typhimurium
NZ_CP057315.1	IncFIB(K)_1, JN233704, |IncFII(pKP91)_1, CP000966,	unmentioned		Pooled pig faecal samples collected from floor of farm	147224	United Kingdom	Klebsiella pneumoniae
NZ_CP057314.1	IncFIB(pNDM-Mar)_1, JN420336, |IncHI1B(pNDM-MAR)_1, JN420336,	unmentioned		Pooled pig faecal samples collected from floor of farm	194082	United Kingdom	Klebsiella pneumoniae
NZ_CP057244.1	IncFIB(AP001918)_1, AP001918, |IncFII(pCoo)_1, CR942285,	unmentioned		Pooled sheep faecal samples collected from floor of farm	147532	United Kingdom	Escherichia fergusonii
NZ_CP057216.1	IncFIB(AP001918)_1, AP001918, |IncFII(pCoo)_1, CR942285,	unmentioned		Pooled sheep faecal samples collected from floor of farm	160081	United Kingdom	Escherichia fergusonii
NZ_CP057230.1	IncFIB(AP001918)_1, AP001918, |IncFIC(FII)_1, AP001918,	unmentioned		Pooled sheep faecal samples collected from floor of farm	145940	United Kingdom	Escherichia fergusonii
NZ_CP057221.1	IncFIB(pB171)_1, AB024946, |IncFIC(FII)_1, AP001918, |IncFIA_1, AP001918,	unmentioned		Pooled sheep faecal samples collected from floor of farm	147240	United Kingdom	Escherichia fergusonii
NZ_CP057211.1	IncFIB(AP001918)_1, AP001918, |IncFII(pCoo)_1, CR942285,	unmentioned		Pooled sheep faecal samples collected from floor of farm	160081	United Kingdom	Escherichia fergusonii
NZ_CP056836.1	IncFIB(pHCM2)_1, AL513384,	unmentioned		Wastewater influent sample	119392	United Kingdom	Citrobacter sp. RHBSTW-00127
NZ_CP056648.1	IncFIB(K)_1, JN233704,	unmentioned		Wastewater effluent sample	78367	United Kingdom	Citrobacter sp. RHBSTW-00229
NZ_CP056127.1	IncFIB(K)_1, JN233704, |IncFIA(HI1)_1, AF250878,	unmentioned		Wastewater effluent sample	70650	United Kingdom	Enterobacter asburiae
NZ_CP057094.1	IncFIB(pHCM2)_1, AL513384,	unmentioned		Pooled pig faecal samples collected from floor of farm	106378	United Kingdom	Escherichia fergusonii
NZ_CP057068.1	IncFIB(K)_1, JN233704, |IncFII(pKP91)_1, CP000966,	unmentioned		Pooled cattle faecal samples collected from floor of farm	217189	United Kingdom	Klebsiella pneumoniae
NZ_CP057067.1	IncFIB(pNDM-Mar)_1, JN420336, |IncHI1B(pNDM-MAR)_1, JN420336,	unmentioned		Pooled cattle faecal samples collected from floor of farm	242087	United Kingdom	Klebsiella pneumoniae
NZ_CP057100.1	IncFIB(K)_1, JN233704, |IncFII(pKP91)_1, CP000966,	unmentioned		Pooled pig faecal samples collected from floor of farm	140023	United Kingdom	Klebsiella pneumoniae
NZ_CP056192.1	IncFIB(K)_1, JN233704, |IncFII(K)_1, CP000648,	unmentioned		Freshwater sample from downstream of wastewater treatment plant	246880	United Kingdom	Klebsiella pneumoniae
NZ_CP056969.1	IncFIB(pHCM2)_1, AL513384,	unmentioned		Pooled pig faecal samples collected from floor of farm	106982	United Kingdom	Escherichia fergusonii
NZ_CP056858.1	IncFIB(pQil)_1, JN233705,	unmentioned		Freshwater sample from downstream of wastewater treatment plant	53039	United Kingdom	Klebsiella pneumoniae
NZ_CP056855.1	IncFIB(K)_1, JN233704, |IncFII(K)_1, CP000648,	unmentioned		Freshwater sample from downstream of wastewater treatment plant	188591	United Kingdom	Klebsiella pneumoniae
NZ_CP056217.1	IncFIB(K)_1, JN233704, |IncFII(K)_1, CP000648,	unmentioned		Wastewater influent sample	144961	United Kingdom	Klebsiella pneumoniae
NZ_CP056831.1	IncFIB(K)_1, JN233704,	unmentioned		Wastewater influent sample	152250	United Kingdom	Klebsiella pneumoniae
NZ_CP057035.1	IncFIB(K)(pCAV1099-114)_1, CP011596, |IncHI1B(pNDM-MAR)_1, JN420336,	unmentioned		Pooled cattle faecal samples collected from floor of farm	227199	United Kingdom	Klebsiella pneumoniae
NZ_CP056879.1	IncFIB(K)_1, JN233704, |IncFII(pKP91)_1, CP000966,	no		Wastewater influent sample	199477	United Kingdom	Klebsiella pneumoniae
NZ_CP056884.1	IncFIB(K)_1, JN233704, |IncFII(pKP91)_1, CP000966,	no		Wastewater influent sample	198658	United Kingdom	Klebsiella pneumoniae
NZ_CP056637.1	IncFIB(pHCM2)_1, AL513384,	unmentioned		Wastewater influent sample	118387	United Kingdom	Citrobacter freundii
NZ_CP056720.1	IncFIB(pQil)_1, JN233705, |IncFII(Yp)_1, CP000670,	unmentioned		Wastewater effluent sample	123311	United Kingdom	Enterobacter hormaechei
NZ_CP056568.1	IncFIB(K)(pCAV1099-114)_1, CP011596,	unmentioned		Wastewater influent sample	202470	United Kingdom	Klebsiella oxytoca
NZ_CP056366.1	IncFIB(K)_1, JN233704,	unmentioned		Wastewater effluent sample	109317	United Kingdom	Citrobacter freundii
NZ_CP056422.1	IncFIB(pHCM2)_1, AL513384,	unmentioned		Wastewater effluent sample	112583	United Kingdom	Citrobacter sp. RHBSTW-00524
NZ_CP056738.1	IncFIB(K)_1, JN233704, |IncR_1, DQ449578,	unmentioned		Wastewater influent sample	149353	United Kingdom	Enterobacter roggenkampii
NZ_CP056401.1	IncFIB(pHCM2)_1, AL513384,	unmentioned		Freshwater sample from downstream of wastewater treatment plant	119726	United Kingdom	Citrobacter sp. RHBSTW-00570
NZ_CP056664.1	IncFIB(pQil)_1, JN233705, |Col(pHAD28)_1, KU674895, |IncFII(Yp)_1, CP000670,	unmentioned		Wastewater influent sample	106339	United Kingdom	Enterobacter hormaechei
NZ_CP056335.1	IncFIB(K)_1, JN233704,	unmentioned		Freshwater sample from upstream of wastewater treatment plant	78953	United Kingdom	Citrobacter freundii
NZ_CP056516.1	IncFIB(pHCM2)_1, AL513384, |IncFIB(K)_1, JN233704,	no		Wastewater influent sample	216816	United Kingdom	Citrobacter freundii
NZ_CP056157.1	IncFIB(pQil)_1, JN233705, |IncFII(Yp)_1, CP000670,	unmentioned		Wastewater influent sample	125868	United Kingdom	Enterobacter hormaechei
NZ_CP056133.1	IncFIB(pQil)_1, JN233705, |IncFIA(HI1)_1, AF250878,	unmentioned		Freshwater sample from upstream of wastewater treatment plant	76485	United Kingdom	Enterobacter hormaechei
NZ_CP056708.1	IncFIB(K)_1, JN233704, |IncFII(Yp)_1, CP000670,	unmentioned		Freshwater sample from downstream of wastewater treatment plant	140774	United Kingdom	Enterobacter hormaechei
NZ_CP056130.1	IncFIB(K)_1, JN233704,	unmentioned		Freshwater sample from upstream of wastewater treatment plant	118256	United Kingdom	Enterobacter roggenkampii
NZ_CP056704.1	IncFIB(pKPHS1)_1, CP003223,	unmentioned		Freshwater sample from downstream of wastewater treatment plant	112125	United Kingdom	Klebsiella grimontii
NZ_CP056683.1	IncFIB(K)(pCAV1099-114)_1, CP011596,	unmentioned		Wastewater influent sample	219226	United Kingdom	Klebsiella grimontii
NZ_CP056137.1	IncFIB(K)(pCAV1099-114)_1, CP011596,	unmentioned		Wastewater influent sample	222341	United Kingdom	Klebsiella michiganensis
NZ_CP056151.1	IncFIB(K)(pCAV1099-114)_1, CP011596,	unmentioned		Wastewater influent sample	201629	United Kingdom	Klebsiella grimontii
NZ_CP056386.1	IncFIB(K)_1, JN233704, |IncFII(K)_1, CP000648,	unmentioned		Freshwater sample from downstream of wastewater treatment plant	252882	United Kingdom	Klebsiella pneumoniae
NZ_CP056761.1	IncFIB(K)_1, JN233704, |IncFII(K)_1, CP000648,	unmentioned		Freshwater sample from downstream of wastewater treatment plant	156264	United Kingdom	Klebsiella grimontii
NZ_CP056373.1	IncFIB(K)_1, JN233704, |IncFII(K)_1, CP000648,	unmentioned		Wastewater influent sample	193688	United Kingdom	Klebsiella pneumoniae
NZ_CP056427.1	IncFIB(pQil)_1, JN233705, |IncFII(pKP91)_1, CP000966, |Col(pHAD28)_1, KU674895,	unmentioned		Wastewater influent sample	82555	United Kingdom	Klebsiella pneumoniae
NZ_CP056426.1	IncFIB(K)_1, JN233704, |IncFII(K)_1, CP000648,	unmentioned		Wastewater influent sample	220501	United Kingdom	Klebsiella pneumoniae
NZ_CP056298.1	IncFIB(K)_1, JN233704,	unmentioned		Wastewater influent sample	131105	United Kingdom	Klebsiella pneumoniae
NZ_CP056486.1	IncFIB(K)_1, JN233704, |IncFII(pKP91)_1, CP000966,	unmentioned		Wastewater effluent sample	115642	United Kingdom	Klebsiella sp. RHBSTW-00464
NZ_CP056146.1	IncFIB(K)(pCAV1099-114)_1, CP011596, |IncFII(K)_1, CP000648,	unmentioned		Freshwater sample from downstream of wastewater treatment plant	165251	United Kingdom	Klebsiella variicola
NZ_CP056224.1	IncFIB(pKPHS1)_1, CP003223,	unmentioned		Wastewater influent sample	111674	United Kingdom	Klebsiella pneumoniae
NZ_CP056223.1	IncFIB(K)(pCAV1099-114)_1, CP011596,	unmentioned		Wastewater influent sample	176327	United Kingdom	Klebsiella pneumoniae
NZ_CP056698.1	IncFIB(AP001918)_1, AP001918, |IncFII(pCoo)_1, CR942285,	unmentioned		Freshwater sample from downstream of wastewater treatment plant	127911	United Kingdom	Escherichia marmotae
NZ_CP056277.1	IncFIB(K)_1, JN233704,	unmentioned		Wastewater effluent sample	51057	United Kingdom	Klebsiella pneumoniae
NZ_CP056276.1	IncFIB(pNDM-Mar)_1, JN420336,	unmentioned		Wastewater effluent sample	248629	United Kingdom	Klebsiella pneumoniae
NZ_CP056309.1	IncFIB(pKPHS1)_1, CP003223,	unmentioned		Freshwater sample from downstream of wastewater treatment plant	113854	United Kingdom	Klebsiella pneumoniae
NZ_CP056308.1	IncFIB(K)_1, JN233704, |IncFII(K)_1, CP000648,	unmentioned		Freshwater sample from downstream of wastewater treatment plant	232875	United Kingdom	Klebsiella pneumoniae
NZ_CP055452.1	IncFIB(K)_1, JN233704, |IncFII(K)_1, CP000648,	unmentioned		Freshwater sample from downstream of wastewater treatment plant	244871	United Kingdom	Klebsiella pneumoniae
NZ_CP056532.1	IncFIB(pQil)_1, JN233705, |IncFII(K)_1, CP000648,	unmentioned		Freshwater sample from downstream of wastewater treatment plant	111220	United Kingdom	Klebsiella pneumoniae
NZ_CP056531.1	IncFIB(K)_1, JN233704, |IncFII(K)_1, CP000648,	unmentioned		Freshwater sample from downstream of wastewater treatment plant	224837	United Kingdom	Klebsiella pneumoniae
NZ_CP056436.1	IncFIB(pKPHS1)_1, CP003223,	unmentioned		Wastewater influent sample	107037	United Kingdom	Klebsiella pneumoniae
NZ_CP056435.1	IncFIB(pQil)_1, JN233705, |IncFII(K)_1, CP000648,	no		Wastewater influent sample	136301	United Kingdom	Klebsiella pneumoniae
NZ_CP056433.1	IncFIB(K)(pCAV1099-114)_1, CP011596,	unmentioned		Wastewater influent sample	206782	United Kingdom	Klebsiella pneumoniae
NZ_CP056303.1	IncFIB(pKPHS1)_1, CP003223,	unmentioned		Wastewater influent sample	108572	United Kingdom	Klebsiella pneumoniae
NZ_CP056302.1	IncFIB(K)_1, JN233704, |IncFII(pKP91)_1, CP000966,	no		Wastewater influent sample	267374	United Kingdom	Klebsiella pneumoniae
NZ_CP059311.1	IncFIB(pNDM-Mar)_1, JN420336, |IncHI1B(pNDM-MAR)_1, JN420336,	blaNDM-1	Homo sapiens		286241		Klebsiella pneumoniae
NZ_CP059310.1	IncFIB(K)_1, JN233704, |IncFII(K)_1, CP000648,	unmentioned	Homo sapiens		151753		Klebsiella pneumoniae
NZ_CP059316.1	IncFIB(pKPHS1)_1, CP003223,	unmentioned	Homo sapiens		109568		Klebsiella pneumoniae
NZ_CP059315.1	IncFIB(pQil)_1, JN233705, |IncFII(K)_1, CP000648,	blaKPC-2	Homo sapiens		101059		Klebsiella pneumoniae
NC_032102.1	IncFIB(pHCM2)_1, AL513384,	unmentioned			108462		Enterobacter cloacae
NZ_CP040834.1	IncFIB(pNDM-Mar)_1, JN420336, |IncHI1B(pNDM-MAR)_1, JN420336,	unmentioned		sputum	284671	China	Klebsiella pneumoniae
NZ_CP049853.1	IncFIB(AP001918)_1, AP001918, |Col156_1, NC_009781, |IncQ1_1, M28829, |IncFIA_1, AP001918,	no	Homo sapiens	bladder epithelial biopsy from 50-year-old female patient with recurrent urinary tract infection	102591	Mexico: Mexico City	Escherichia coli
NZ_CP058134.1	IncFIB(pQil)_1, JN233705,	unmentioned		Wastewater influent sample	54530	United Kingdom	Klebsiella quasipneumoniae
NZ_CP058132.1	IncFIB(K)_1, JN233704, |IncFII(K)_1, CP000648,	unmentioned		Wastewater influent sample	199458	United Kingdom	Klebsiella quasipneumoniae
NZ_CP058198.1	IncFIB(K)_1, JN233704, |IncFIA(HI1)_1, AF250878,	unmentioned		Wastewater influent sample	108466	United Kingdom	Enterobacter roggenkampii
NZ_CP058155.1	IncFIB(pQil)_1, JN233705, |IncFIA(HI1)_1, AF250878,	unmentioned		Freshwater sample from downstream of wastewater treatment plant	60671	United Kingdom	Enterobacter hormaechei
NZ_CP080358.1	IncFIB(pKPHS1)_1, CP003223,	unmentioned	Homo sapiens	blood	111238	China:wuxi	Klebsiella pneumoniae
NZ_CP076529.1	IncFIB(AP001918)_1, AP001918, |IncQ1_1, M28829, |IncFII(pAMA1167-NDM-5)_1, CP024805, |IncFIA_1, AP001918,	no	Homo sapiens	Rectal swab	67321	Switzerland	Escherichia coli
NZ_CP080351.1	IncFIB(K)_1, JN233704, |IncFII(K)_1, CP000648,	unmentioned	Homo sapiens	sputum	193800	China:wuxi	Klebsiella pneumoniae
NZ_CP049840.1	IncFIB(AP001918)_1, AP001918, |Col156_1, NC_009781, |IncFIA_1, AP001918,	no	Homo sapiens	bladder epithelial biopsy from 60-year-old female patient with recurrent urinary tract infection	91528	Mexico: Mexico City	Escherichia coli
NZ_CP080364.1	IncFIB(pKPHS1)_1, CP003223,	unmentioned	Homo sapiens	sputum	110643	China:wuxi	Klebsiella pneumoniae
NZ_CP080363.1	IncFIB(K)_1, JN233704, |IncFII(K)_1, CP000648,	unmentioned	Homo sapiens	sputum	190150	China:wuxi	Klebsiella pneumoniae
NZ_CP058113.1	IncFIB(K)_1, JN233704, |IncFII(K)_1, CP000648,	unmentioned		Freshwater sample from downstream of wastewater treatment plant	156264	United Kingdom	Klebsiella grimontii
NZ_CP058120.1	IncFIB(K)_1, JN233704, |IncFII(Yp)_1, CP000670,	unmentioned		Freshwater sample from upstream of wastewater treatment plant	178580	United Kingdom	Klebsiella michiganensis
NZ_CP055327.1	IncFIB(K)_1, JN233704, |IncFII(K)_1, CP000648, |IncFIA(HI1)_1, AF250878,	unmentioned		Freshwater sample from upstream of wastewater treatment plant	215915	United Kingdom	Klebsiella michiganensis
NZ_CP055511.1	IncFIB(pKPHS1)_1, CP003223,	unmentioned		Wastewater effluent sample	115055	United Kingdom	Klebsiella pneumoniae
NZ_CP055510.1	IncFIB(K)_1, JN233704, |IncFII(K)_1, CP000648, |IncR_1, DQ449578,	unmentioned		Wastewater effluent sample	333723	United Kingdom	Klebsiella pneumoniae
NZ_CP055311.1	IncFIB(K)_1, JN233704, |IncFII(K)_1, CP000648,	unmentioned		Wastewater effluent sample	178153	United Kingdom	Klebsiella grimontii
NZ_CP055413.1	IncFIB(K)_1, JN233704, |IncU_1, DQ401103, |IncHI1B(pNDM-CIT)_1, JX182975, |IncHI1A(NDM-CIT)_1, JX182975, |IncFII(p14)_1, JQ418538,	unmentioned		Wastewater effluent sample	481290	United Kingdom	Klebsiella grimontii
NZ_CP058177.1	IncFIB(K)_1, JN233704, |IncFIA(HI1)_1, AF250878,	unmentioned		Freshwater sample from downstream of wastewater treatment plant	60669	United Kingdom	Enterobacter hormaechei
NZ_CP058169.1	IncFIB(K)_1, JN233704, |IncFIA(HI1)_1, AF250878,	unmentioned		Wastewater effluent sample	61064	United Kingdom	Enterobacter hormaechei
NZ_CP058162.1	IncFIB(pQil)_1, JN233705, |IncFIA(HI1)_1, AF250878,	unmentioned		Wastewater effluent sample	50583	United Kingdom	Enterobacter hormaechei
NZ_CP058165.1	IncFIB(pHCM2)_1, AL513384, |IncFII(Yp)_1, CP000670,	no		Wastewater influent sample	206287	United Kingdom	Enterobacter hormaechei
NZ_CP058211.1	IncFIB(AP001918)_1, AP001918, |IncFII(pHN7A8)_1, JN232517,	unmentioned		Pooled sheep faecal samples collected from floor of farm	95282	United Kingdom	Escherichia marmotae
NZ_CP055419.1	IncFIB(pB171)_1, AB024946,	unmentioned		Wastewater effluent sample	24949	United Kingdom	Citrobacter sp. RHBSTW-00944
NZ_CP041084.1	IncFIB(K)_1, JN233704,	no			158439		Klebsiella pneumoniae
NZ_CP029719.1	IncFIB(pECLA)_1, CP001919, |IncFII(pECLA)_1, CP001919,	unmentioned			138933		Enterobacter cloacae complex sp.
NZ_CP027605.1	IncFIB(pHCM2)_1, AL513384,	no			118226		Enterobacter cloacae complex sp.
NZ_CP026851.1	IncFIB(pECLA)_1, CP001919, |IncFII(pECLA)_1, CP001919,	unmentioned			150426		Enterobacter cloacae complex sp.
NZ_CP021897.1	IncFIB(pHCM2)_1, AL513384,	no			112496		Enterobacter cloacae complex sp.
NZ_CP080151.1	IncFIB(AP001918)_1, AP001918, |IncFII_1, AY458016,	no		chicken	100987	Pakistan: Faisalabad	Escherichia coli
NZ_CP080149.1	IncFIB(pLF82-PhagePlasmid)_1, CU638872,	unmentioned		chicken	110377	Pakistan: Faisalabad	Escherichia coli
NZ_CP080257.1	IncFIB(H89-PhagePlasmid)_1, HG530657,	unmentioned		Chicken fecal	113446	China:Guangdong province	Escherichia coli
NZ_CP080157.1	IncFIB(AP001918)_1, AP001918, |IncFIC(FII)_1, AP001918, |IncFIA_1, AP001918,	no		chicken	180318	Pakistan: Faisalabad	Escherichia coli
NZ_CP080127.1	IncFIB(AP001918)_1, AP001918, |IncFII_1, AY458016,	no		chicken	156326	Pakistan: Faisalabad	Escherichia coli
NZ_CP080102.1	IncFIB(K)(pCAV1099-114)_1, CP011596, |IncHI1B(pNDM-MAR)_1, JN420336,	unmentioned		raw sewage	96771	Argentina: Buenos Aires	Klebsiella quasipneumoniae
NZ_CP080173.1	IncFIB(AP001918)_1, AP001918, |IncFIC(FII)_1, AP001918, |IncFIA_1, AP001918,	no		chicken	169561	Pakistan: Faisalabad	Escherichia coli
NZ_CP080165.1	IncFIB(AP001918)_1, AP001918, |IncFIC(FII)_1, AP001918, |IncFIA_1, AP001918,	no		chicken	180290	Pakistan: Faisalabad	Escherichia coli
NZ_CP080109.1	IncFIB(pECLA)_1, CP001919, |IncFIB(pENTE01)_1, CP000654,	no		raw sewage	139140	Argentina: Buenos Aires	Enterobacter asburiae
NZ_CP043434.1	IncFIB(S)_1, FN432031, |IncFII(S)_1, CP000858,	unmentioned			59372	Denmark: Roskilde	Salmonella enterica subsp. enterica serovar Enteritidis
NZ_CP066837.1	IncFIB(AP001918)_1, AP001918, |IncFII(pCoo)_1, CR942285,	no	Gallus gallus domesticus	cecum of Ec-FL1-1X 2-week old broiler chicken on fresh pine shavings infected with Salmonella enterica serovar Heidelberg	132050	USA: Athens, GA	Escherichia coli
NZ_CP080092.1	IncFIB(S)_1, FN432031, |IncFII(S)_1, CP000858,	unmentioned			59372	Russia	Salmonella enterica
NZ_CP067400.1	IncFIB(pHCM2)_1, AL513384,	no	Bovine	feces	138776	China: Xinjiang	Escherichia coli
NZ_CP068043.1	IncFIB(AP001918)_1, AP001918, |IncFIC(FII)_1, AP001918,	no	Bovine		133299	China: Xinjiang	Escherichia coli
NZ_CP029838.1	IncFIB(S)_1, FN432031, |IncFII(S)_1, CP000858,	unmentioned	Homo sapiens	feces	93798	Australia	Salmonella enterica subsp. enterica serovar Typhimurium
NZ_CP067344.1	IncFIB(AP001918)_1, AP001918, |IncFIC(FII)_1, AP001918,	no	chicken	food	130221	China: Jiaxing, Zhejiang	Escherichia coli
NZ_CP044030.1	IncFIB(pKPHS1)_1, CP003223,	unmentioned	Homo sapiens	blood	105728	China	Klebsiella pneumoniae
NZ_CP044029.1	IncFIB(pB171)_1, AB024946, |IncFII(Yp)_1, CP000670,	no	Homo sapiens	blood	166344	China	Klebsiella pneumoniae
NZ_CP040901.1	IncFIB(S)_1, FN432031, |IncFII(S)_1, CP000858,	unmentioned			93930	USA:GA	Salmonella enterica subsp. enterica serovar Typhimurium
NZ_CP029387.1	IncFIB(K)_1, JN233704, |IncFII(K)_1, CP000648,	no	Homo sapiens		226524	China: Sichuan	Klebsiella pneumoniae subsp. pneumoniae
NZ_CP059120.1	IncFIB(AP001918)_1, AP001918, |IncFII_1, AY458016, |IncFIC(FII)_1, AP001918, |IncFIA_1, AP001918,	no	Homo sapiens		171769	Ghana	Escherichia coli
NZ_CP059126.1	IncFIB(AP001918)_1, AP001918, |IncFII_1, AY458016, |IncFII(pSE11)_1, AP009242, |IncFIA_1, AP001918,	no	Homo sapiens		146488	Ghana	Escherichia coli
NZ_CP059131.1	IncFIB(AP001918)_1, AP001918, |Col156_1, NC_009781, |IncFII(pRSB107)_1, AJ851089, |IncFIA_1, AP001918,	no	Homo sapiens		167739	Ghana	Escherichia coli
NZ_CP079728.1	IncFIB(pKPHS1)_1, CP003223,	no	Homo sapiens	urine	128536	China: Zhejiang	Klebsiella pneumoniae
NZ_CP079763.1	IncFIB(pKPHS1)_1, CP003223,	unmentioned	Swine		107657	China:Changchun	Klebsiella pneumoniae
NZ_CP079637.1	IncFIB(pQil)_1, JN233705, |IncFII(K)_1, CP000648,	no	Homo sapiens	Laryngeal suction	127803	India	Klebsiella pneumoniae subsp. pneumoniae
NZ_CP079625.1	IncFIB(K)_1, JN233704, |IncFII(K)_1, CP000648,	no	Homo sapiens	Endotracheal aspirate	211805	India	Klebsiella pneumoniae subsp. pneumoniae
NZ_CP079684.1	IncFIB(pQil)_1, JN233705, |IncFII(K)_1, CP000648,	no	Homo sapiens	Pus	120317	India	Klebsiella pneumoniae subsp. pneumoniae
NZ_CP079607.1	IncFIB(pQil)_1, JN233705, |IncFII(K)_1, CP000648,	no	Homo sapiens	Pus	120325	India	Klebsiella pneumoniae subsp. pneumoniae
NZ_CP052762.1	IncFIB(K)_1, JN233704, |Col(pHAD28)_1, KU674895, |IncFII(pKP91)_1, CP000966,	no	Homo sapiens	blood from patient with pneumonia	272742	China:Hangzhou	Klebsiella pneumoniae
NZ_CP078035.1	IncFIB(K)_1, JN233704,	unmentioned		bedside light switch in hospital intensive care unit	103816	Pakistan	Klebsiella pneumoniae
NZ_CP078034.1	IncFIB(pNDM-Mar)_1, JN420336, |IncR_1, DQ449578, |IncHI1B(pNDM-MAR)_1, JN420336,	blaNDM-1		bedside light switch in hospital intensive care unit	319619	Pakistan	Klebsiella pneumoniae
NZ_CP078023.1	IncFIB(K)_1, JN233704, |IncFII_1, AY458016,	blaNDM-1		washroom sink in hospital intensive care unit	109598	Pakistan	Citrobacter freundii
NZ_CP078022.1	IncFIB(pHCM2)_1, AL513384,	unmentioned		washroom sink in hospital intensive care unit	124568	Pakistan	Citrobacter freundii
NZ_CP074703.1	IncFIB(AP001918)_1, AP001918, |IncQ1_1, M28829, |IncFIA_1, AP001918,	no	Homo sapiens	rectal swab	116496	Germany	Escherichia coli
NZ_MW590712.1	IncFIB(H89-PhagePlasmid)_1, HG530657,	no			110850		Escherichia coli
NZ_CP067390.1	IncFIB(K)_1, JN233704, |IncFII(K)_1, CP000648,	unmentioned	Homo sapiens		232127	Switzerland	Klebsiella grimontii
NZ_CP050168.1	IncFIB(pQil)_1, JN233705, |IncFII(K)_1, CP000648,	blaKPC-2	Homo sapiens	rectal_swab	117347	Hong Kong	Klebsiella pneumoniae
NZ_CP049720.1	IncFIB(K)_1, JN233704, |IncFII(K)_1, CP000648,	no	Canis lupus familiaris	Pus	204699	Switzerland: Bern	Klebsiella pneumoniae
NZ_CP049717.1	IncFIB(K)_1, JN233704, |IncFII(K)_1, CP000648,	no	Canis lupus familiaris	urine	190737	Switzerland: Bern	Klebsiella pneumoniae
NZ_CP062987.1	IncFIB(K)(pCAV1099-114)_1, CP011596, |IncHI1B(pNDM-MAR)_1, JN420336,	no	Homo sapiens	traumatic discharge	146591	Russia: Moscow	Klebsiella pneumoniae
NZ_CP058809.1	IncFIB(S)_1, FN432031, |IncFII(S)_1, CP000858,	unmentioned	Horse		93853	Australia: Melbourne	Salmonella enterica
NZ_CP011050.1	IncFIB(pCTU3)_1, FN543096,	unmentioned	infants	primary hospital lab	53457	USA:Tennessee	Cronobacter sakazakii
NZ_CP011048.1	IncFIB(pCTU1)_1, FN543094,	unmentioned	infants	primary hospital lab	93905	USA:Tennessee	Cronobacter sakazakii
NZ_CP079133.1	IncFIB(pKPHS1)_1, CP003223,	unmentioned	Homo sapiens	urine	111565	India	Klebsiella pneumoniae subsp. pneumoniae
NZ_CP079180.1	IncFIB(pQil)_1, JN233705, |IncFII(K)_1, CP000648,	no	Homo sapiens	urine	160795	India	Klebsiella pneumoniae subsp. pneumoniae
NZ_CP079165.1	IncFIB(K)_1, JN233704, |IncFII(K)_1, CP000648,	no	Homo sapiens	Endotracheal aspirate	213013	India	Klebsiella pneumoniae subsp. pneumoniae
NZ_CP079122.1	IncFIB(pKPHS1)_1, CP003223,	unmentioned	Homo sapiens	urine	111565	India	Klebsiella pneumoniae subsp. pneumoniae
NZ_CP079121.1	IncFIB(K)_1, JN233704, |IncFII(K)_1, CP000648,	no	Homo sapiens	urine	198536	India	Klebsiella pneumoniae subsp. pneumoniae
NZ_CP079140.1	IncFIB(K)_1, JN233704, |IncFII(K)_1, CP000648,	no	Homo sapiens	blood	211813	India	Klebsiella pneumoniae subsp. pneumoniae
NZ_CP079187.1	IncFIB(pQil)_1, JN233705, |IncFII(K)_1, CP000648,	no	Homo sapiens	urine	160795	India	Klebsiella pneumoniae subsp. pneumoniae
NZ_MW363917.1	IncFIB(pQil)_1, JN233705, |IncFII(pKP91)_1, CP000966,	blaNDM-1			113614		Klebsiella pneumoniae
NZ_CP053773.1	IncFIB(K)_1, JN233704,	unmentioned	Homo sapiens	blood	105455	India	Klebsiella pneumoniae
NZ_CP053772.1	IncFIB(pNDM-Mar)_1, JN420336, |IncHI1B(pNDM-MAR)_1, JN420336,	no	Homo sapiens	blood	317680	India	Klebsiella pneumoniae
NZ_CP053767.1	IncFIB(K)_1, JN233704, |IncFII(K)_1, CP000648,	no	Homo sapiens	blood	211810	India	Klebsiella pneumoniae
NZ_CP053766.1	IncFIB(pNDM-Mar)_1, JN420336, |IncHI1B(pNDM-MAR)_1, JN420336,	no	Homo sapiens	blood	307718	India	Klebsiella pneumoniae
NZ_MW363916.1	IncFIB(pQil)_1, JN233705, |IncFII(pKP91)_1, CP000966,	blaNDM-1			124439		Klebsiella pneumoniae
NZ_MW363914.1	IncFIB(pQil)_1, JN233705, |IncFII(pKP91)_1, CP000966,	blaNDM-1			107192		Klebsiella pneumoniae
NZ_MW363911.1	IncFIB(pQil)_1, JN233705, |IncFII(pKP91)_1, CP000966,	blaNDM-1			118156		Klebsiella pneumoniae
NZ_CP025981.1	IncFIB(AP001918)_1, AP001918, |IncFIA_1, AP001918,	unmentioned		montane grasslands	76160	China: Qinghai-Tibet plateau	Escherichia marmotae
NZ_CP078147.1	IncFIB(K)(pCAV1099-114)_1, CP011596,	unmentioned	Homo sapiens	sputum	197434	China: Shandong	Klebsiella variicola
NZ_CP039952.1	IncFIB(K)_1, JN233704,	no	dog	tracheal aspirate	156332	Switzerland: Bern	Klebsiella pneumoniae
NZ_CP039444.1	IncFIB(pN55391)_1, CP016411,	no		chicken	321889	Viet Nam	Salmonella enterica subsp. enterica serovar Infantis
NZ_CP039446.1	IncFIB(pN55391)_1, CP016411,	no		chicken	321890	Viet Nam	Salmonella enterica subsp. enterica serovar Infantis
NZ_CP056782.1	IncFIB(pECLA)_1, CP001919, |IncFII(pECLA)_1, CP001919,	unmentioned			87983		Enterobacter cloacae
NZ_CP039442.1	IncFIB(pN55391)_1, CP016411,	no		chicken	321887	Viet Nam	Salmonella enterica subsp. enterica serovar Infantis
NZ_CP032893.1	IncFIB(K)_1, JN233704, |IncFII(Yp)_1, CP000670,	no	Homo sapiens		156442	China: Sichuan, Chengdu	Enterobacter kobei
NZ_CP031722.1	IncFIB(pHCM2)_1, AL513384,	unmentioned	Homo sapiens		114700	China: Sichuan, Chengdu	Enterobacter hormaechei
NZ_CP029247.1	IncFIB(pHCM2)_1, AL513384,	unmentioned	canine		108404	USA: Ohio, Columbus	Enterobacter hormaechei subsp. xiangfangensis
NZ_CP030187.1	IncFIB(pHCM2)_1, AL513384,	unmentioned			106569		Salmonella enterica
NZ_CP030078.1	IncFIB(pHCM2)_1, AL513384,	unmentioned	Homo sapiens	sptum	108358	China:Shandong	Enterobacter hormaechei
NC_017169.1	IncFIB(pHCM2)_1, AL513384,	unmentioned			96210		Yersinia pestis A1122
NZ_CP011617.1	IncFIB(K)(pCAV1099-114)_1, CP011596,	no	Homo sapiens	Urine/Genitourinary	115319	USA:Virginia	Klebsiella oxytoca
NZ_CP011596.1	IncFIB(K)(pCAV1099-114)_1, CP011596,	no	Homo sapiens	Perirectal	113992	USA:Virginia	Klebsiella oxytoca
NZ_CP040810.1	IncFIB(K)_1, JN233704,	no	chicken	feces	79936	China: Zhejiang	Escherichia fergusonii
NZ_CP040809.1	IncFIB(K)_1, JN233704,	no	chicken	feces	80105	China: Zhejiang	Escherichia fergusonii
NZ_MG874044.1	IncFIB(K)_1, JN233704,	no			104666		Salmonella sp.
NZ_MG874043.1	IncFIB(K)_1, JN233704,	no			112943		Salmonella sp.
NZ_CP077784.1	IncFIB(pNDM-Mar)_1, JN420336, |IncHI1B(pNDM-MAR)_1, JN420336,	blaNDM-1	Homo sapiens		348342		Klebsiella pneumoniae
NZ_CP077783.1	IncFIB(K)(pCAV1099-114)_1, CP011596, |IncHI1B(pNDM-MAR)_1, JN420336,	no	Homo sapiens		124281		Klebsiella pneumoniae
NZ_CP025737.1	IncFIB(AP001918)_1, AP001918, |IncFIA_1, AP001918,	no	Homo sapiens	Human Stool	99333	South Korea	Salmonella enterica subsp. enterica serovar Typhimurium
NZ_CP029594.1	IncFIB(S)_1, FN432031, |IncFII(S)_1, CP000858,	unmentioned	Homo sapiens	feces	94034	Sweden	Salmonella enterica subsp. enterica serovar Typhimurium
NZ_CP016413.1	IncFIB(pN55391)_1, CP016411,	no		clinical	316160	USA: MA	Salmonella enterica subsp. enterica serovar Infantis
NZ_CP071523.1	IncFIB(AP001918)_1, AP001918,	unmentioned	Homo sapiens	urine	49605	Japan	Escherichia coli
NZ_CP049260.1	IncFIB(pCTU1)_1, FN543094,	unmentioned	Homo sapiens	feces	119197	Mexico: Mexico City	Cronobacter sakazakii
NZ_CP027108.1	IncFIB(H89-PhagePlasmid)_1, HG530657,	unmentioned	Homo sapiens	feces	51588	Mexico: Mexico City	Cronobacter sakazakii
NZ_CP040669.1	IncFIB(S)_1, FN432031,	no			107560	Canada: Quebec	Salmonella enterica subsp. enterica serovar 1,4,[5],12:i:-
NZ_CP040729.1	IncFIB(pKPHS1)_1, CP003223,	unmentioned	Homo sapiens	rectal swab	112707	United Kingdom	Klebsiella pneumoniae
NZ_CP040728.1	IncFIB(pQil)_1, JN233705,	blaNDM-1	Homo sapiens	rectal swab	53955	United Kingdom	Klebsiella pneumoniae
NZ_CP040597.1	IncFIB(pKPHS1)_1, CP003223,	unmentioned	Homo sapiens	throat	111583	United Kingdom	Klebsiella pneumoniae subsp. pneumoniae
NZ_CP040567.1	IncFIB(pHCM2)_1, AL513384,	unmentioned	Homo sapiens	stool	105670	USA:WA	Salmonella enterica subsp. enterica serovar Typhimurium
NZ_CP040569.1	IncFIB(S)_1, FN432031, |IncFII(S)_1, CP000858,	unmentioned	Homo sapiens	stool	94033	USA:NM	Salmonella enterica subsp. enterica serovar Typhimurium
NZ_CP038276.1	IncFIB(K)_1, JN233704, |IncFII(p14)_1, JQ418538,	unmentioned		sediment	107717	China:Zhengzhou	Raoultella ornithinolytica
NZ_CP054255.1	IncFIB(K)(pCAV1099-114)_1, CP011596, |IncFII(pKP91)_1, CP000966,	unmentioned		soil	110148	China: Changchun	Klebsiella variicola
NZ_CP022824.1	IncFIB(K)_1, JN233704,	unmentioned	Homo sapiens	wound	240771	USA: Houston	Klebsiella quasivariicola
NZ_CP077292.1	IncFIB(pB171)_1, AB024946, |FII(Cf)_1, CP056911,	unmentioned			88902	Germany: Braunschweig	Citrobacter farmeri
NZ_CP075853.1	IncFIB(AP001918)_1, AP001918, |IncFIC(FII)_1, AP001918,	no	Homo sapiens	stool	117341	Switzerland: Zurich	Escherichia coli
NZ_CP077310.1	IncFIB(pHCM2)_1, AL513384,	unmentioned			111400	Germany: Braunschweig	Enterobacter hormaechei
NZ_CP042883.1	IncFIB(K)_1, JN233704, |IncFII(K)_1, CP000648,	no		surface water	194856	Norway:Aas	Klebsiella pneumoniae
NZ_CP053574.1	IncFIB(pB171)_1, AB024946, |IncFII(p14)_1, JQ418538,	unmentioned		laboratory stock	171562	USA:California	Citrobacter sp. TSA-1
NZ_MK797990.1	IncFIB(AP001918)_1, AP001918, |IncFII(pRSB107)_1, AJ851089, |IncFIA_1, AP001918,	no			166767		Salmonella enterica subsp. enterica serovar Wien
NZ_MK773537.1	IncFIB(K)(pCAV1099-114)_1, CP011596,	unmentioned			214358		Klebsiella pneumoniae
NZ_MK262712.1	IncFIB(pNDM-Mar)_1, JN420336, |IncHI1B(pNDM-MAR)_1, JN420336,	no			278636		Klebsiella pneumoniae
NZ_MH745929.1	IncFIB(K)_1, JN233704,	no			154745		Klebsiella pneumoniae
NZ_MK191024.1	IncFIB(pNDM-Mar)_1, JN420336, |IncHI1B(pNDM-MAR)_1, JN420336,	no			290451		Klebsiella pneumoniae
NZ_MH316134.1	IncFIB(AP001918)_1, AP001918, |IncFIA_1, AP001918, |IncFII_1, AY458016,	no			100935		Salmonella enterica subsp. enterica serovar Indiana
NZ_MH316133.1	IncFIB(AP001918)_1, AP001918, |IncFIA_1, AP001918, |IncFII_1, AY458016,	no			127734		Salmonella enterica subsp. enterica serovar Indiana
NZ_MH316136.1	IncFIB(AP001918)_1, AP001918, |IncFIA_1, AP001918, |IncFII_1, AY458016,	no			130794		Salmonella enterica subsp. enterica serovar Indiana
NZ_MH316135.1	IncFIB(AP001918)_1, AP001918, |IncFIA_1, AP001918, |IncFII_1, AY458016,	no			129455		Salmonella enterica subsp. enterica serovar Indiana
NZ_MF156696.1	IncFIB(K)_1, JN233704, |Col440I_1, CP023920, |IncFII(pKP91)_1, CP000966,	no			244622		Klebsiella pneumoniae
NZ_MG870194.1	IncFIB(K)_1, JN233704,	no			111940		Salmonella enterica subsp. enterica serovar London
NZ_MG288682.1	IncFIB(pNDM-Mar)_1, JN420336,	no			239779		Klebsiella aerogenes
NZ_MG288684.1	IncFIB(K)_1, JN233704, |IncFII(pCRY)_1, NC_005814,	no			106790		Klebsiella aerogenes
NZ_MG252894.1	IncFIB(K)_1, JN233704,	blaNDM-1			161324		Klebsiella pneumoniae
NZ_MF156715.1	IncFIB(AP001918)_1, AP001918, |IncQ1_1, M28829, |IncFII(pAMA1167-NDM-5)_1, CP024805, |IncFIA_1, AP001918,	no			98473		Citrobacter freundii
NZ_KY978630.1	IncFIB(pCTU1)_1, FN543094,	no			139553		Cronobacter sakazakii
NZ_KY354306.1	IncFIB(pKPHS1)_1, CP003223,	unmentioned			110253		Klebsiella pneumoniae
NZ_KY271407.1	IncFIB(K)_1, JN233704, |IncFII(K)_1, CP000648,	no			116325		Klebsiella pneumoniae
NZ_KY271405.1	IncFIB(K)_1, JN233704,	no			133069		Klebsiella pneumoniae
NZ_MF133442.1	IncFIB(pKPHS1)_1, CP003223,	no			122080		Klebsiella pneumoniae
NZ_KY454639.1	IncFIB(K)(pCAV1099-114)_1, CP011596, |IncFII(pKP91)_1, CP000966, |FIA(pBK30683)_1, KF954760,	unmentioned			164992		Klebsiella pneumoniae
NZ_KY515226.1	IncFIB(H89-PhagePlasmid)_1, HG530657,	unmentioned			105994		Salmonella enterica subsp. enterica serovar Derby
NZ_KX015668.1	IncFIB(pHCM2)_1, AL513384,	no			116700		Enterobacter cloacae
NZ_KU665642.1	IncFIB(pQil)_1, JN233705, |IncFII(K)_1, CP000648,	blaKPC-2			111926		Klebsiella pneumoniae
NZ_KX833209.1	IncFIB(pHCM2)_1, AL513384,	unmentioned			108998		Salmonella enterica subsp. enterica serovar Typhi
NZ_CP016407.1	IncFIB(pN55391)_1, CP016411,	no	chicken		323122	USA:NC	Salmonella enterica subsp. enterica serovar Infantis
NZ_CP061933.1	IncFIB(K)_1, JN233704, |IncFII(K)_1, CP000648,	unmentioned	Homo sapiens	Rectal swab	135663	Switzerland	Klebsiella michiganensis
NZ_KJ721790.1	IncFIB(pQil)_1, JN233705, |IncFII(K)_1, CP000648,	blaKPC-3			113637		Klebsiella pneumoniae
NZ_LT991959.1	IncFIB(pB171)_1, AB024946,	no		hospital	142732		Enterobacter cloacae complex sp.
NZ_CP053866.1	IncFIB(S)_1, FN432031, |IncFII(S)_1, CP000858,	unmentioned			93842	USA	Salmonella enterica subsp. enterica serovar Typhimurium
NZ_CP053871.1	IncFIB(S)_1, FN432031, |IncFII(S)_1, CP000858,	unmentioned			95180	Belarus: Minsk	Salmonella enterica subsp. enterica serovar Typhimurium
NZ_CP023984.1	IncFIB(pKPHS1)_1, CP003223,	unmentioned	Homo sapiens	sputum	111425	China:Beijing	Klebsiella variicola
NZ_CP018714.1	IncFIB(pNDM-Mar)_1, JN420336, |IncHI1B(pNDM-MAR)_1, JN420336,	unmentioned	Homo sapiens	abdominal drainage fluid	246756	Germany: Goettingen	Klebsiella pneumoniae
NZ_CP018696.1	IncFIB(pNDM-Mar)_1, JN420336, |IncHI1B(pNDM-MAR)_1, JN420336,	unmentioned	Homo sapiens	abdominal drain fluid	246755	Germany: Goettingen	Klebsiella pneumoniae
NZ_CP076707.1	IncFIB(AP001918)_1, AP001918,	unmentioned		sprouts	128277	Canada	Escherichia coli O170:H18
NZ_CP076705.1	IncFIB(AP001918)_1, AP001918, |IncFII_1, AY458016,	unmentioned		flour	117710	Canada	Escherichia coli O8:H28
NZ_CP076606.1	IncFIB(K)_1, JN233704,	no	Dongxiang wild rice		185066	China:Nanchang,Jiangxi	Raoultella ornithinolytica
NZ_CP076655.1	IncFIB(AP001918)_1, AP001918, |IncFIC(FII)_1, AP001918,	unmentioned	duck	visceral	166302	China: Nanchang	Escherichia coli
NZ_CP076692.1	IncFIB(AP001918)_1, AP001918,	unmentioned	Homo sapiens		25878	United Kingdom:Manchester	Escherichia coli
NZ_CP014121.1	IncFIB(K)_1, JN233704, |IncFII(K)_1, CP000648,	no	Homo sapiens	urine	200203	USA:DC	Klebsiella pneumoniae
NZ_CP023917.1	IncFIB(K)(pCAV1099-114)_1, CP011596, |IncHI1B(pNDM-MAR)_1, JN420336,	no	Homo sapiens	urine	164607	Canada:BC	Klebsiella pneumoniae
NZ_CP023916.1	IncFIB(pQil)_1, JN233705, |IncFII(K)_1, CP000648, |IncFIA(HI1)_1, AF250878,	no	Homo sapiens	urine	130348	Canada:BC	Klebsiella pneumoniae
NZ_CP023948.1	IncFIB(pQil)_1, JN233705, |IncFII(pKP91)_1, CP000966, |IncC_1, JN157804,	blaNDM-1	Homo sapiens	rectal	219350	Canada:BC	Klebsiella pneumoniae
NZ_CP023943.1	IncFIB(K)_1, JN233704, |IncFII(K)_1, CP000648,	no	Homo sapiens	wound	196733	Canada:BC	Klebsiella pneumoniae
NZ_CP020824.1	IncFIB(S)_1, FN432031, |IncFII(S)_1, CP000858,	unmentioned		product egg raw white	59372	USA:PA	Salmonella enterica subsp. enterica serovar Enteritidis
NZ_CP035820.1	IncFIB(AP001918)_1, AP001918, |IncFII(pCoo)_1, CR942285,	unmentioned	Homo sapiens	stool	133987	Egypt	Escherichia coli
NZ_CP035824.1	IncFIB(AP001918)_1, AP001918,	unmentioned	Homo sapiens	stool	52003	Saudi Arabia	Escherichia coli
NZ_CP035851.1	IncFIB(AP001918)_1, AP001918, |IncFII(pCoo)_1, CR942285,	no	Homo sapiens	stool	155153		Escherichia coli
NZ_CP035885.1	IncFIB(AP001918)_1, AP001918, |IncFII_1, AY458016,	unmentioned	Homo sapiens	stool	163137	Turkey	Escherichia coli
NZ_CP035839.1	IncFIB(AP001918)_1, AP001918, |IncFII(pHN7A8)_1, JN232517,	unmentioned	Homo sapiens	stool	83042	Egypt	Escherichia coli
NZ_CP049152.1	IncFIB(H89-PhagePlasmid)_1, HG530657,	unmentioned	Homo sapiens	Dyalisis liquid	109716	Mexico:Mexico City	Cronobacter sakazakii
NZ_CP049145.1	IncFIB(pCTU1)_1, FN543094,	unmentioned		Soja milk	137579	Mexico	Cronobacter sakazakii
NZ_CP054398.1	IncFIB(K)_1, JN233704,	unmentioned	Homo sapiens		141474	USA: Gainesville	Klebsiella pneumoniae
NZ_CP049155.1	IncFIB(H89-PhagePlasmid)_1, HG530657,	unmentioned		Alfalfa sprouts	100874	Mexico	Cronobacter sakazakii
NZ_CP049149.1	IncFIB(H89-PhagePlasmid)_1, HG530657,	unmentioned	Homo sapiens	Dyalisis liquid	109716	Mexico:Mexico City	Cronobacter sakazakii
NZ_CP049148.1	IncFIB(pCTU1)_1, FN543094,	unmentioned	Homo sapiens	Dyalisis liquid	131195	Mexico:Mexico City	Cronobacter sakazakii
NZ_CP076519.1	IncFIB(K)_1, JN233704, |IncFII(K)_1, CP000648,	no	Homo sapiens	feces	247566	China: Hangzhou	Klebsiella pneumoniae
NZ_CP035843.1	IncFIB(H89-PhagePlasmid)_1, HG530657,	unmentioned	Homo sapiens	stool	119787	Guinea-Bissau	Escherichia coli
NZ_CP035816.1	IncFIB(AP001918)_1, AP001918,	unmentioned	Homo sapiens	stool	52026		Escherichia coli
NZ_CP048916.1	IncFIB(AP001918)_1, AP001918, |IncQ1_1, M28829, |IncFII(pAMA1167-NDM-5)_1, CP024805, |IncFIA_1, AP001918,	blaNDM-5	Homo sapiens	ascitic fluid	111334	Egypt:Giza	Escherichia coli
[truncated: 1,673 more rows]

## Sheet: IncX3
ACC_NUCCORE	plasmidfinder	Major Carbapenemase Genes	Host_BIOSAMPLE	IsolationSource_BIOSAMPLE	Length_NUCCORE	Location_BIOSAMPLE		taxon_name
[truncated: 414 more rows]
